# Supplementary material for: TRH site-specific methylation in oral and oropharyngeal squamous cell carcinoma
Source: BMC Cancer. 2018 Aug 6;18:786. doi: 10.1186/s12885-018-4706-x (PMC6080527; doi:10.1186/s12885-018-4706-x)
Supplement: Supplementary file 1 — Microsoft Office Excel displayed average methylation percentage of each methylated CpG sites of each sample from the seven GSEs. (XLS 8189 kb) [file 12885_2018_4706_MOESM1_ESM.xls]

## Sheet: Sheet1
Probe ID	Gene Symbol	Normal						Premalig		Cancer
		cg28217 N1	cg33202 N2	cg46802 N3	cg25083 N4	cg50608 N5	cg38532 N6	cg28217 P1	cg46802 P2	cg28217 C1	cg33202 C2	cg46802 C3	cg25089 C4	cg38532 C5
cg00000292	ATP2A1	0.658122	0.66664	0.526697	0.511911	0.813136	0.71413	0.63381	0.563647	0.68083	0.514907	0.495224	0.513201	0.689039
cg00002426	SLMAP	0.54269	0.630771	0.196357	0.268595	0.694549	0.604478	0.491068	0.203202	0.407845	0.45354	0.335506	0.337899	0.442309
cg00003994	MEOX2	0.0904825	0.105577	0.101685	0.0896998	0.0646861	0.032407	0.0746	0.201268	0.175687	0.192296	0.188586	0.157294	0.138149
cg00005847	HOXD3	0.31205	0.244778	0.231643	0.281013	0.210839	0.171348	0.291245	0.374905	0.537815	0.457149	0.45286	0.418345	0.404481
cg00006414	ZNF398	0.0833075	0.108194	0.0261772	0.0602865	0.0652809	0.0397071	0.09693	0.0228274	0.0893625	0.107734	0.0291445	0.123077	0.0481035
cg00007981	PANX1	0.0386775	0.0505812	0.0204483	0.0433031	0.0928603	0.0225849	0.04232	0.0277781	0.0389875	0.0537149	0.0219731	0.0511663	0.0199545
cg00008493	COX8C	0.962518	0.96316	0.979135	0.967042	0.980358	0.973107	0.964425	0.978208	0.960145	0.958668	0.978203	0.925688	0.969432
cg00008713	IMPA2	0.0316075	0.0447659	0.0249716	0.0249946	0.0286579	0.030893	0.0335075	0.0235925	0.03452	0.044877	0.0289445	0.0406007	0.0302701
cg00009407	TTC8	0.02308	0.0314961	0.00875529	0.0211985	0.0313258	0.00937296	0.0312	0.00960031	0.025665	0.0323652	0.00867047	0.0364153	0.00930111
cg00010193	FLJ35816	0.57184	0.5741	0.584594	0.682602	0.611908	0.563023	0.574255	0.580389	0.560915	0.548887	0.537568	0.566743	0.531892
cg00011459	PMM2	0.825995	0.872449	0.837135	0.875115	0.908445	0.892346	0.766347	0.855521	0.763037	0.861452	0.873487	0.802856	0.896877
cg00012199	RNASE4	0.03122	0.0351174	0.00780002	0.0318999	0.0414011	0.0122223	0.03349	0.00722634	0.027075	0.036411	0.00557027	0.0503563	0.0146778
cg00012386	C1ORF142	0.0281325	0.039553	0.0319028	0.0234745	0.0359505	0.0187755	0.0296175	0.0274498	0.02386	0.0384603	0.0246316	0.0342063	0.017337
cg00012792	TXNDC5	0.031635	0.0373844	0.0356855	0.0175296	0.0476121	0.0218063	0.0269625	0.037069	0.029665	0.040762	0.0354139	0.0266931	0.0223893
cg00013618		0.734313	0.69467	0.797301	0.77531	0.877594	0.81467	0.736038	0.772645	0.735175	0.611071	0.639744	0.655277	0.672115
cg00014085	RETSAT	0.036415	0.0462991	0.0218456	0.0365182	0.0443903	0.0198974	0.0424975	0.0175547	0.032675	0.044077	0.0166068	0.0537923	0.0190393
cg00014837	ACRBP	0.782572	0.804731	0.747885	0.817764	0.860973	0.828528	0.750735	0.792163	0.711037	0.782076	0.785341	0.706215	0.808039
cg00015770	GPR103	0.237187	0.214829	0.150411	0.163222	0.131158	0.154088	0.148543	0.317715	0.452823	0.426139	0.402731	0.296115	0.388884
cg00016968	RHOC	0.69978	0.725684	0.431183	0.51222	0.744263	0.68471	0.661382	0.47878	0.635285	0.630884	0.598842	0.61911	0.656753
cg00019495	HOP	0.290083	0.258053	0.155771	0.208357	0.215754	0.241578	0.306812	0.138402	0.145975	0.208482	0.17512	0.168952	0.192194
cg00020533	TULP1	0.849252	0.869068	0.800888	0.880254	0.902404	0.86871	0.823625	0.833544	0.782675	0.796013	0.779102	0.741879	0.807833
cg00021527	TAF15	0.026195	0.0336529	0.0143074	0.0256051	0.0402515	0.0119908	0.0240875	0.0143051	0.027265	0.0348655	0.0146667	0.0346141	0.0112609
cg00022606	TBC1D20	0.02958	0.0424948	0.017614	0.0288374	0.0347572	0.0410408	0.0344125	0.0248113	0.027725	0.038882	0.025712	0.0461667	0.0359909
cg00022866	FLJ37970	0.59392	0.539609	0.718534	0.702602	0.595257	0.566409	0.60399	0.752918	0.657667	0.621531	0.679189	0.582926	0.651448
cg00024396	ELOVL5	0.0658725	0.0621699	0.03292	0.0620922	0.057232	0.0335133	0.069545	0.0335122	0.052605	0.0633787	0.049734	0.0810265	0.0516351
cg00024812	CPSF3	0.0498775	0.0508366	0.0196656	0.0502848	0.0517018	0.0217604	0.05742	0.0188776	0.048275	0.0522396	0.0153151	0.0727104	0.0201144
cg00025138	MAP3K9	0.033345	0.0397139	0.0111892	0.029649	0.0261152	0.0181005	0.0382875	0.0139168	0.03058	0.0371566	0.0120064	0.0482075	0.0168604
cg00025991	DIP2C	0.480627	0.507382	0.561693	0.564259	0.442286	0.487734	0.462055	0.53092	0.49608	0.44646	0.386123	0.421159	0.416582
cg00027083	EPB41L3	0.40176	0.413892	0.0633689	0.280639	0.0251826	0.201631	0.273718	0.246876	0.608937	0.523534	0.427995	0.443979	0.570067
cg00027674	RAB38	0.241338	0.197797	0.0687598	0.131661	0.0825102	0.0727548	0.203118	0.0657789	0.227113	0.187329	0.0958439	0.164434	0.114875
cg00029826	CCNB1IP1	0.219263	0.184482	0.12283	0.169838	0.154858	0.088077	0.24101	0.0945452	0.26496	0.236174	0.0830279	0.19709	0.0797034
cg00029931	RPL36A	0.117205	0.267719	0.215518			0.0129571	0.200832	0.198664	0.162747	0.117808	0.145474		0.0117401
cg00030047	C1ORF188	0.530967	0.546059	0.706267	0.736536	0.524738	0.374788	0.52133	0.767873	0.695917	0.691952	0.682053	0.621959	0.644741
cg00031162	TNFSF12-TNFSF13	0.478742	0.44256	0.366234	0.372404	0.767736	0.598418	0.434302	0.401141	0.54892	0.456918	0.376589	0.449547	0.478392
cg00032227	NAT9	0.015075	0.028945	0.00991161	0.0160138	0.0238878	0.0183849	0.0201675	0.0106426	0.01963	0.0279313	0.0100943	0.0266486	0.019367
cg00032666	CXORF6	0.69763	0.655378	0.70305			0.692024	0.699635	0.705771	0.589357	0.65426	0.66686		0.703941
cg00033516	KLF3	0.0700075	0.0899873	0.0336944	0.0335007	0.0512057	0.0338164	0.0694125	0.0436188	0.05819	0.0788813	0.0449979	0.0506334	0.0472209
cg00033773	MORG1	0.90463	0.857795	0.708629	0.805637	0.901715	0.886546	0.892992	0.754631	0.888798	0.834924	0.82316	0.873463	0.905748
cg00034039	C9ORF85	0.0755925	0.0690522	0.0712762	0.0516753	0.0714298	0.0874736	0.073405	0.089883	0.06655	0.0671496	0.0784884	0.0698868	0.0755433
cg00035347	NT5C2	0.38826	0.393436	0.169728	0.27292	0.429778	0.411868	0.365735	0.166479	0.392242	0.351327	0.205076	0.324896	0.278675
cg00035623	UBE2S	0.0975925	0.0884739	0.0980602	0.080218	0.122963	0.0592128	0.087985	0.0630292	0.0951625	0.10328	0.0779622	0.145218	0.113907
cg00037763	SETBP1	0.883608	0.875524	0.891679	0.90717	0.906718	0.910715	0.889117	0.904991	0.871452	0.826283	0.885429	0.844778	0.909445
cg00037940	PIK3CB	0.853525	0.834771	0.844683	0.850275	0.866539	0.870172	0.847973	0.871739	0.801907	0.800582	0.854254	0.79479	0.848332
cg00040861	LSM7	0.0301525	0.0424126	0.0132872	0.0285618	0.0398725	0.0179139	0.032625	0.0124454	0.0341425	0.0396967	0.0112893	0.0548292	0.0165681
cg00040873	NDUFB10	0.193415	0.218769	0.0938082	0.126228	0.155447	0.174963	0.158455	0.0964323	0.203942	0.173165	0.133477	0.173284	0.202194
cg00041575	TSPAN32	0.3407	0.310068	0.524553	0.574754	0.218812	0.232425	0.431993	0.464163	0.297552	0.273823	0.25267	0.269667	0.232893
cg00042156	MGC16291	0.756347	0.732393	0.711283	0.67877	0.815525	0.797801	0.78409	0.614818	0.502365	0.496935	0.429471	0.561055	0.555979
cg00043004	NOXO1	0.04973	0.10113	0.0454415	0.0478535	0.0924064	0.0636461	0.0589625	0.0583915	0.0436825	0.0770236	0.0536515	0.0701121	0.0699714
cg00043080	PLD3	0.820322	0.831195	0.833777	0.876977	0.858585	0.879136	0.80897	0.843109	0.707318	0.781345	0.794033	0.742395	0.843208
cg00044245	EPHA7	0.130862	0.0940298	0.0901376	0.0754641	0.09446	0.0595087	0.0975775	0.20621	0.190025	0.165645	0.19474	0.154103	0.238243
cg00044729	FLJ25421	0.714993	0.752371	0.559935	0.725756	0.829054	0.800777	0.690312	0.59012	0.60253	0.575687	0.446957	0.564743	0.599672
cg00047050	CUL5	0.0693675	0.0951798	0.0213704	0.0636148	0.117033	0.0626183	0.075225	0.0262221	0.0563675	0.0954756	0.0342542	0.0841645	0.0477801
cg00047469	C9ORF43	0.0388475	0.0426556	0.0353342	0.0264573	0.0340868	0.0435785	0.03926	0.034022	0.0394475	0.0436604	0.0401447	0.0508654	0.038632
cg00049986	C14ORF10	0.176233	0.210852	0.144241	0.176395	0.259166	0.101844	0.176645	0.11993	0.185287	0.245713	0.119072	0.167178	0.106339
cg00050312	PRKCA	0.024305	0.0339843	0.0231491	0.0161472	0.0336341	0.0166262	0.0249025	0.0184508	0.02184	0.0347343	0.0199878	0.0310611	0.014706
cg00051623	CASP1	0.812698	0.829453	0.816132	0.784225	0.836582	0.862516	0.771792	0.880393	0.743563	0.774442	0.881243	0.773762	0.87601
cg00051979	C10ORF4	0.0619275	0.0704907	0.044713	0.101524	0.0731797	0.0403506	0.0650925	0.0492703	0.062345	0.0782323	0.0458288	0.137941	0.0394078
cg00053292	CCDC44	0.05806	0.056274	0.0190195	0.0609677	0.0677927	0.0274761	0.0684075	0.0159141	0.0494275	0.0569592	0.0180136	0.0851933	0.0259244
cg00053647	C7ORF28B	0.0636325	0.0908379	0.0536188	0.0593414	0.132855	0.0444258	0.062365	0.0479729	0.052625	0.0912966	0.0404983	0.0518986	0.0392414
cg00054706	C1D	0.0375425	0.0552231	0.0173304	0.0440662	0.0418747	0.0202773	0.0445	0.0144577	0.0347875	0.059749	0.0133201	0.0568837	0.0194009
cg00055233	RLN1	0.430535	0.323833	0.333255	0.417126	0.26208	0.319024	0.391075	0.365192	0.362758	0.350447	0.363328	0.356276	0.408199
cg00056767	FLJ38725	0.0946175	0.0468108	0.0309759	0.0322456	0.0373764	0.0279886	0.0418675	0.0263267	0.149938	0.0553731	0.0208343	0.0700035	0.0292267
cg00057593	GML	0.543432	0.605295	0.470744	0.532423	0.744588	0.649783	0.538885	0.429921	0.400372	0.417171	0.34856	0.427124	0.40986
cg00058938	TTC9B	0.389617	0.341988	0.323484	0.378522	0.407211	0.376179	0.398835	0.339097	0.290368	0.297882	0.303945	0.329874	0.343069
cg00059225	GLRA1	0.45775	0.462051	0.453754	0.475331	0.328576	0.410024	0.44081	0.517759	0.463995	0.495407	0.47526	0.429765	0.492681
cg00059424	PES1	0.0345	0.040876	0.0289261	0.0389616	0.0547105	0.0180814	0.04198	0.0306808	0.0326925	0.0416895	0.0282533	0.0591264	0.0168998
cg00059740	MGC5242	0.02627	0.0338571	0.0114222	0.0357218	0.0280607	0.0149094	0.02957	0.00878229	0.0267375	0.0343291	0.0114157	0.0469875	0.0142081
cg00059930	RB1	0.74396	0.695995	0.725413	0.829234	0.640436	0.685449	0.767795	0.775911	0.848642	0.763453	0.781927	0.752149	0.800076
cg00060762	LEO1	0.028675	0.0385583	0.0628154	0.0311875	0.0564446	0.0175271	0.03518	0.054151	0.03092	0.0398763	0.0491368	0.0457624	0.0149081
cg00060882	EIF2S3	0.219443	0.195948	0.157318			0.169834	0.219643	0.207648	0.21774	0.207261	0.172218		0.146708
cg00061059	GPSN2	0.082375	0.109921	0.0955636	0.11505	0.0848755	0.0540009	0.10462	0.0954412	0.09321	0.104657	0.0967004	0.159526	0.0510035
cg00061629	ALX4	0.605735	0.236418	0.282569	0.426807	0.236618	0.192246	0.522355	0.44262	0.732152	0.485713	0.549987	0.540195	0.623398
cg00062776	TULP2	0.96526	0.963223	0.968097	0.973381	0.97436	0.970269	0.95841	0.981292	0.931898	0.894829	0.954516	0.875667	0.956667
cg00063144	KRTHA1	0.816755	0.812554	0.778378	0.783374	0.828345	0.857633	0.809737	0.800818	0.784598	0.794264	0.784462	0.78966	0.838829
cg00065385	ACTL7A	0.868645	0.916443	0.887579	0.901767	0.93785	0.92809	0.852577	0.914661	0.82077	0.905616	0.903446	0.868058	0.932334
cg00065408	CACNB3	0.05221	0.0503105	0.0360741	0.0267842	0.0385312	0.043603	0.053425	0.040093	0.0445375	0.0493882	0.0425883	0.0444616	0.0421477
cg00066153	ACRV1	0.851715	0.848055	0.757739	0.720633	0.827921	0.852498	0.842848	0.79415	0.728335	0.800866	0.815285	0.791205	0.856592
cg00066816	IL12B	0.209725	0.191393	0.154069	0.14533	0.210509	0.217504	0.204325	0.153896	0.159938	0.174147	0.173448	0.182898	0.182723
cg00067471	ATP5D	0.156395	0.14164	0.077922	0.115263	0.158334	0.12168	0.140245	0.0803192	0.113355	0.126263	0.0919343	0.143948	0.119986
cg00069261	CDR2	0.068335	0.0688174	0.0537497	0.0640981	0.0683685	0.056281	0.0680575	0.0614061	0.0768075	0.0714661	0.0518333	0.0903109	0.0585013
cg00071250	FASLG	0.492377	0.492183	0.7328	0.741515	0.822687	0.733757	0.511478	0.670224	0.547617	0.532643	0.521221	0.560869	0.596116
cg00071998	MSH5	0.042495	0.0547841	0.0412144	0.0339487	0.0486487	0.0333462	0.0515775	0.0417191	0.0868675	0.068753	0.0384078	0.0720512	0.0351175
cg00072216	MXD4	0.0299125	0.0334673	0.0110701	0.0273499	0.0351074	0.0176677	0.028735	0.0113137	0.030255	0.03396	0.00858396	0.0508343	0.0172875
cg00073650	HSPC176	0.796813	0.732319	0.555115	0.59222	0.638804	0.729294	0.73967	0.615008	0.67192	0.673865	0.645486	0.63967	0.738006
cg00075967	STRA6	0.64689	0.639011	0.575062	0.510445	0.794041	0.686978	0.620558	0.664423	0.526672	0.475582	0.512379	0.490553	0.600285
cg00076645	DC-UBP	0.0579525	0.0730757	0.0191154	0.0418179	0.0530583	0.0215729	0.0636525	0.0134371	0.0632125	0.0810219	0.013801	0.0734689	0.0215678
cg00077457	ZNF326	0.764407	0.746947	0.786417	0.792784	0.753731	0.827139	0.74842	0.80942	0.666435	0.711564	0.806114	0.702153	0.813863
cg00077877	DDEF1	0.609965	0.653038	0.766759	0.637354	0.756507	0.716246	0.601357	0.780109	0.543385	0.586613	0.654801	0.50588	0.580458
cg00078194	MDK	0.03323	0.0447218	0.0100849	0.0331945	0.0526266	0.0164172	0.040655	0.00835543	0.032515	0.0398783	0.0102592	0.0540546	0.0168357
cg00078867	WAS	0.42534	0.457384	0.703419			0.294429	0.49063	0.640658	0.459	0.397265	0.466294		0.350471
cg00079056	SPINK4	0.825132	0.850301	0.871744	0.876074	0.914516	0.861146	0.789535	0.885805	0.801835	0.799311	0.877491	0.751725	0.83502
cg00079563	ARFGAP3	0.0391475	0.0403778	0.0133021	0.0305207	0.0292144	0.0144896	0.0312575	0.0202524	0.05288	0.0396168	0.0384654	0.0723541	0.0777211
cg00080012	EED	0.0239325	0.0317532	0.0119256	0.02431	0.0296568	0.0146836	0.0268675	0.0120632	0.026155	0.032555	0.0103132	0.0431251	0.0131247
cg00081935	TSPAN9	0.0462975	0.085324	0.037548	0.0435181	0.0493802	0.0585689	0.050265	0.0383628	0.0600825	0.0670569	0.0396794	0.0661666	0.0574726
cg00081975	ABCC3	0.100322	0.205739	0.0332145	0.0798114	0.0288144	0.0660213	0.0874875	0.0460504	0.159365	0.119874	0.074333	0.0790282	0.126527
cg00083720	DSTN	0.027165	0.0325987	0.00763649	0.0274943	0.0370486	0.0118611	0.0335175	0.0062971	0.0279275	0.0301838	0.00978663	0.0448614	0.0124071
cg00083937	MAPK8IP2	0.599843	0.594983	0.640674	0.639515	0.640132	0.578769	0.624285	0.699087	0.602993	0.59519	0.617529	0.588684	0.63274
cg00084687	GATAD1	0.0215675	0.0340387	0.0124858	0.0264566	0.0297369	0.0158446	0.0239125	0.011902	0.026075	0.0334923	0.0145024	0.038441	0.0154064
cg00089071	PCGF2	0.03279	0.039093	0.0167238	0.033153	0.0317755	0.0264642	0.039975	0.0276485	0.037225	0.0350572	0.0198003	0.0492588	0.0224669
cg00090147	GATA4	0.107985	0.172512	0.118523	0.126244	0.10196	0.09076	0.105945	0.16998	0.272358	0.273184	0.184556	0.203994	0.182462
cg00091693	KRT20	0.562255	0.580631	0.505342	0.571827	0.627587	0.617643	0.559418	0.495951	0.40298	0.479442	0.455442	0.4825	0.478035
cg00093177	FLJ43826	0.814473	0.773557	0.820258	0.835525	0.856771	0.840096	0.813512	0.839495	0.796555	0.747652	0.804694	0.77672	0.806053
cg00094319	PABPC3	0.740138	0.681661	0.561888	0.785396	0.815263	0.674586	0.690045	0.658939	0.73016	0.664962	0.669078	0.706777	0.664708
cg00094851	KIF3C	0.0589275	0.0952592	0.0650959	0.0350991	0.0987496	0.0522613	0.0538525	0.0658043	0.05983	0.0918263	0.0700818	0.0444007	0.050057
cg00095526	CACNA1S	0.7484	0.73323	0.788592	0.801222	0.755843	0.78734	0.758548	0.826726	0.704335	0.637398	0.712451	0.637064	0.67883
cg00095674	PLEKHO1	0.0375	0.0803902	0.0457956	0.0569319	0.243575	0.0342741	0.048775	0.0520279	0.04597	0.0794632	0.0402888	0.06758	0.0337823
cg00096922	DLX5	0.07599	0.104408	0.0228271	0.0602867		0.0399949	0.0768275	0.0196829	0.089735	0.0848364	0.0306405	0.0858092	0.0468383
cg00097536	ZFP36L2	0.0411825	0.0428519	0.0260524	0.0295313	0.0303727	0.0263581	0.041465	0.0251475	0.0433275	0.0427725	0.024875	0.0453314	0.0259495
cg00098162	ANKRD22	0.771617	0.751325	0.806263	0.780836	0.750553	0.786525	0.765087	0.844089	0.692087	0.704941	0.812624	0.735089	0.767921
cg00098239	NTE	0.0237725	0.0259176	0.0127681	0.01935	0.0261151	0.0103837	0.0250125	0.0133424	0.0237	0.0250842	0.00901914	0.037114	0.00921223
cg00099550	HNRPF	0.0324975	0.0492001	0.0265825	0.0308212	0.0547991	0.0325496	0.03038	0.0262256	0.036965	0.0592406	0.0343435	0.0401651	0.0291862
cg00101227	MPZ	0.664013	0.721558	0.748741	0.73628	0.862643	0.796893	0.641525	0.801211	0.69487	0.729945	0.733327	0.673984	0.696984
cg00103783	MPDU1	0.020635	0.0267247	0.00891629	0.0144078	0.0239366	0.015901	0.025115	0.00824768	0.0200225	0.0701868	0.0568698	0.0645611	0.181786
cg00105253	NUDT14	0.07123	0.0903493	0.0617448	0.0436384	0.051418	0.047189	0.0668125	0.0593718	0.0651425	0.0712816	0.0646327	0.0664576	0.0463441
cg00105470	C1ORF35	0.03031	0.0403312	0.0327108	0.0366517	0.0571918	0.0248412	0.04197	0.0352928	0.0340475	0.0387165	0.0245386	0.0553591	0.0211124
cg00107187	FLJ42486	0.362902	0.322883	0.25358	0.267553	0.143142	0.210897	0.291905	0.421235	0.437163	0.468115	0.546147	0.467177	0.563999
cg00107488	TXNRD2	0.284933	0.274892	0.248113	0.238115	0.180271	0.230214	0.280963	0.241875	0.279655	0.275512	0.229509	0.269636	0.218397
cg00107632	PGM2	0.0288525	0.0363976	0.0145413	0.0234076	0.035581	0.024361	0.0277825	0.0142703	0.0266875	0.0375707	0.0190485	0.0382481	0.0227405
cg00108454	C1QA	0.430477	0.423149	0.312049	0.325826	0.518404	0.470888	0.429745	0.285946	0.333902	0.338066	0.321969	0.366896	0.379006
cg00109274	DGKH	0.084765	0.0524659	0.0529615	0.0240494	0.0456659	0.0515064	0.085065	0.0696504	0.068175	0.0581961	0.0802784	0.0438853	0.0432601
cg00112517	PPP1R1B	0.284735	0.200059	0.0978183	0.0932198	0.107653	0.134829	0.185078	0.144006	0.325495	0.21449	0.161983	0.198711	0.215678
cg00113020	LILRB4	0.712568	0.655574	0.767076	0.832654	0.91267	0.836034	0.6838	0.820405	0.64699	0.735948	0.738324	0.660908	0.772227
cg00113951	CABP1	0.122633	0.130801	0.132144	0.097667	0.092771	0.104412	0.134437	0.124007	0.121247	0.128784	0.116827	0.144412	0.102209
cg00115714	AMD1	0.067065	0.0734855	0.0641194	0.113246	0.0958533	0.0497688	0.0747925	0.065027	0.076205	0.0785476	0.046438	0.150151	0.0405471
cg00116234	ADAMTSL1	0.153257	0.122676	0.0965288	0.132507	0.0706697	0.0448059	0.116065	0.152981	0.36065	0.298671	0.180629	0.228096	0.181652
cg00116838	FLJ40125	0.160015	0.0910808	0.0479695	0.0806986	0.0806914	0.0536952	0.107277	0.05612	0.21237	0.139935	0.0711065	0.139532	0.100463
cg00117172	RUNX3	0.05188	0.0655884	0.0943096	0.0932409	0.0530915	0.0455006	0.0567775	0.153923	0.04791	0.111631	0.165437	0.0883179	0.123035
cg00119079	LAMP3	0.05529	0.0667924	0.032251	0.0484639	0.0518205	0.039321	0.0604175	0.0333253	0.0551125	0.0585535	0.0299406	0.0716845	0.0371794
cg00121158	JMJD2C	0.0345475	0.0394635	0.0195974	0.0262999	0.0381825	0.023472	0.0304825	0.0214442	0.0345125	0.0387038	0.0199985	0.0459084	0.0211655
cg00121640	ASTN2	0.109795	0.111438	0.0564677	0.0440591	0.0495656	0.0585201	0.0725375	0.133762	0.123325	0.192562	0.139788	0.116721	0.161703
cg00121904	MAOB	0.145542	0.179904	0.125388			0.0602084	0.178887	0.147092	0.165318	0.145248	0.126751		0.062555
cg00123035	RFX5	0.046225	0.0592062	0.12457	0.0453953	0.0745242	0.0319777	0.05233	0.101086	0.06342	0.0625859	0.12355	0.0720016	0.0290143
cg00126034	WNT3	0.11478	0.0477302	0.0216103	0.0492787	0.0704875	0.0263593	0.0444775	0.16169	0.242445	0.118554	0.130562	0.13011	0.148894
cg00126657	SSX6	0.484148	0.511456	0.530229			0.684435	0.496935	0.398085	0.360075	0.410153	0.302708		0.41194
cg00126698	BTK	0.694263	0.592859	0.75735			0.683779	0.682475	0.760767	0.628765	0.578396	0.595723		0.614113
cg00128197	HADH2	0.1222	0.214206	0.167022			0.0194575	0.178893	0.189803	0.228983	0.131006	0.166371		0.0196358
cg00128560	TIGD7	0.74096	0.836066	0.793166	0.877128	0.875963	0.867896	0.723323	0.84103	0.703407	0.820966	0.855818	0.816115	0.865928
cg00128654	C14ORF102	0.030925	0.0400865	0.00964074	0.0328054	0.0596674	0.013921	0.0378325	0.0197213	0.0277875	0.0437883	0.00787805	0.0507436	0.0144857
cg00128766	KIAA0494	0.126282	0.123333	0.148736	0.1204	0.092451	0.0741619	0.139945	0.127893	0.158583	0.126756	0.121189	0.163628	0.0743398
cg00128877	MKNK1	0.101605	0.101026	0.0747992	0.0745714	0.096198	0.0909211	0.0979025	0.0742192	0.09593	0.095044	0.0804132	0.103567	0.0881163
cg00129774	CDK2	0.03202	0.0450564	0.0191685	0.0481752	0.0381301	0.0222919	0.0395975	0.0168726	0.038685	0.0427638	0.0140016	0.0627333	0.0204828
cg00131121	POLR2J	0.0313475	0.0422013	0.0302954	0.029262	0.0384742	0.0220355	0.0317875	0.0339335	0.03574	0.0432407	0.0208741	0.0494432	0.0235038
cg00131557	DNAJC15	0.816502	0.831655	0.871836	0.891905	0.871784	0.891299	0.763302	0.898435	0.776593	0.786808	0.849169	0.782909	0.870206
cg00132141	CTNNA3	0.497528	0.497786	0.427231	0.492832	0.712737	0.604022	0.485648	0.355391	0.419527	0.419966	0.274045	0.380126	0.304391
cg00133909	CD276	0.0392525	0.111875	0.0408165	0.0340766	0.120955	0.0307319	0.0449825	0.0529811	0.056865	0.0787896	0.0610658	0.0409867	0.0391285
cg00134539	UBASH3A	0.463815	0.59585	0.614358	0.768673	0.864459	0.615977	0.458572	0.617125	0.626202	0.626681	0.489934	0.589847	0.574755
cg00134787	MYH1	0.640035	0.746196	0.753187	0.718813	0.845136	0.806611	0.662758	0.615176	0.41165	0.523466	0.436213	0.504057	0.533045
cg00135056	C3ORF37	0.156617	0.176204	0.083267	0.106315	0.076773	0.128578	0.149448	0.105425	0.207207	0.147014	0.151407	0.162582	0.180287
cg00135393	FGG	0.376638	0.422937	0.461168	0.419941	0.618482	0.454183	0.392423	0.341312	0.316115	0.356714	0.316536	0.331826	0.239565
cg00136105	GNPTAB	0.04229	0.0441662	0.0139065	0.0373918	0.0651335	0.0180756	0.04369	0.0124005	0.047805	0.047555	0.0130813	0.0639062	0.0173907
cg00136405	IL21	0.393702	0.398409	0.282985	0.383775	0.568326	0.459614	0.38722	0.256358	0.34142	0.37244	0.227944	0.335593	0.259136
cg00136477	C1QC	0.673172	0.611301	0.760023	0.762455	0.689125	0.71421	0.737835	0.666959	0.55163	0.493925	0.533678	0.570141	0.548902
cg00136736	C22ORF19	0.0519075	0.062856	0.0319871	0.0567789	0.0834805	0.0253005	0.0841875	0.0323689	0.0610575	0.0646311	0.0295914	0.0761657	0.0230065
cg00138126	TMEPAI	0.750667	0.698598	0.736701	0.753143	0.600186	0.606047	0.744665	0.738572	0.579497	0.582692	0.658759	0.609531	0.637268
cg00141162	HCLS1	0.222682	0.198253	0.495735	0.441779	0.172067	0.222768	0.24859	0.506745	0.317085	0.350815	0.351658	0.306125	0.303391
cg00141550	CCNB3	0.741217	0.676852	0.767941			0.827393	0.752947	0.737901	0.62144	0.622381	0.652585		0.686905
cg00141845	RP11-311P8.3	0.36366	0.357496	0.310028			0.276524	0.337198	0.318841	0.419955	0.400339	0.282007		0.300295
cg00143376	NMUR1	0.489042	0.49826	0.385917	0.410172	0.425228	0.431821	0.49713	0.418221	0.478703	0.456099	0.404417	0.425034	0.464641
cg00143998	HIST3H2BB	0.072625	0.0794841	0.0307485	0.0577764	0.0729877	0.0326385	0.0922475	0.0350958	0.111242	0.111452	0.0322369	0.0980725	0.0940933
cg00145118	GNPDA1	0.37663	0.505938	0.32511	0.338244	0.288818	0.32408	0.362318	0.355548	0.395003	0.394448	0.36475	0.2729	0.28753
cg00145348	APEX2	0.140088	0.331981	0.250298			0.0249765	0.23524	0.258892	0.26222	0.190299	0.249364		0.0242331
cg00146096	FANCF	0.02828	0.0368465	0.00895289	0.032219	0.0348113	0.0155684	0.030715	0.00894864	0.0340675	0.0434667	0.00962217	0.0606647	0.0138347
cg00149659	C3ORF10	0.0412025	0.0525152	0.00999848	0.0412562	0.0497636	0.0170575	0.05599	0.00748125	0.04646	0.0607243	0.00786762	0.0693271	0.016714
cg00149976	MGLL	0.04144	0.041115	0.0226995	0.0297743	0.0398437	0.0306745	0.0415225	0.0227821	0.0442075	0.0457353	0.0251668	0.0568919	0.0345949
cg00151234	PGK1	0.17216	0.323694	0.211327			0.0301374	0.256958	0.232017	0.260623	0.218217	0.190125		0.0289498
cg00151607	GALNS	0.01264	0.0257667	0.0106708	0.016808	0.0277211	0.0179824	0.0134525	0.00872959	0.0182375	0.0265058	0.00901087	0.025476	0.0171049
cg00152644	SPRR2E	0.826392	0.836304	0.856409	0.882241	0.812227	0.769284	0.816255	0.889824	0.76258	0.780741	0.865417	0.825152	0.842865
cg00155167	VPS13B	0.060785	0.0917182	0.0226334	0.0583211	0.05821	0.0219806	0.075865	0.0121373	0.0706675	0.108008	0.0105858	0.0720064	0.0183787
cg00155485	THRAP2	0.0564125	0.0841983	0.0240083	0.0506059	0.0628983	0.0328994	0.0956	0.0216012	0.062735	0.0919323	0.0251983	0.0878311	0.0293086
cg00155609	PRDX2	0.049775	0.0501117	0.040589	0.0335371	0.0507701	0.0530338	0.04561	0.0449824	0.04045	0.0580854	0.0406958	0.0639915	0.0593089
cg00156216	APLP2	0.043245	0.0489807	0.0104357	0.0397017	0.0746007	0.0162018	0.0547475	0.00786579	0.0409025	0.0539286	0.00754541	0.0720388	0.0161757
cg00156744	STK10	0.026395	0.0330308	0.0215372	0.0169038	0.0546833	0.017322	0.021565	0.0195664	0.0384475	0.0406404	0.0228082	0.0302453	0.0160559
cg00158308	OXGR1	0.143475	0.134985	0.0408359	0.0716938	0.0491548	0.0697221	0.1319	0.0581305	0.125273	0.0991744	0.0695033	0.0927985	0.104501
cg00160914	C1ORF183	0.203245	0.190877	0.155577	0.140164	0.194831	0.180653	0.187117	0.126089	0.186455	0.183192	0.147233	0.167294	0.131517
cg00162401	GSTA4	0.0297925	0.0338246	0.0413741	0.0229118	0.0484185	0.0144751	0.03558	0.041665	0.031335	0.0344677	0.0376013	0.0397034	0.0179689
cg00162643	DDX58	0.05765	0.0573162	0.0524225	0.057329	0.0607883	0.0189255	0.0733575	0.037505	0.0622075	0.0684245	0.0520576	0.0754457	0.0167119
cg00164041	HERC5	0.043855	0.0409085	0.0732159	0.105929	0.0649072	0.0337762	0.0483025	0.0928606	0.0445575	0.0407495	0.0758498	0.101572	0.0244888
cg00164898	MAPK11	0.059875	0.0425746	0.040243	0.0381214	0.0501231	0.044677	0.064055	0.0380463	0.042645	0.0417591	0.0424634	0.0706159	0.0349356
cg00165981	COL4A3BP	0.0611625	0.12875	0.070759	0.0911131	0.102512	0.037591	0.079605	0.0389648	0.0778225	0.155553	0.0346556	0.111923	0.0363402
cg00167504	BLVRA	0.0277125	0.0392736	0.0181152	0.0240742	0.0392058	0.0190361	0.0292575	0.0221638	0.02358	0.039482	0.0199091	0.034756	0.0181943
cg00168082	ABL1	0.054115	0.0614174	0.0406887	0.0543317	0.05703	0.0245468	0.07382	0.0466645	0.0795575	0.0631185	0.0472401	0.0761959	0.025605
cg00168785	WDSUB1	0.186395	0.135663	0.0687597	0.0698878	0.0732416	0.0783061	0.169785	0.0889019	0.142722	0.142618	0.114792	0.123468	0.120131
cg00168942	CX40.1	0.559098	0.570153	0.618711	0.613025	0.565484	0.548554	0.64957	0.527778	0.47549	0.502169	0.472922	0.524409	0.509886
cg00169548	BAZ1A	0.39131	0.445691	0.185099	0.304743	0.362397	0.337212	0.36117	0.210083	0.339225	0.412859	0.235759	0.358486	0.283885
cg00171126	WRB	0.0415425	0.0531352	0.0598497	0.0427467	0.0599506	0.0196468	0.05405	0.0521322	0.0653625	0.0580179	0.0540922	0.0510954	0.0184416
cg00171161	NUDT9	0.0535	0.0713791	0.08324	0.0490411	0.123232	0.0331626	0.0715225	0.0847247	0.0479025	0.0721181	0.0802288	0.0633496	0.0319553
cg00174500	CMTM5	0.545903	0.624686	0.711159	0.560769	0.89389	0.713881	0.558227	0.708663	0.57078	0.532873	0.459252	0.494628	0.465149
cg00174901	PALM	0.287793	0.312208	0.104112	0.14084	0.219618	0.253193	0.246095	0.140091	0.265427	0.243385	0.20885	0.225509	0.297631
cg00176210	ANK1	0.58875	0.545612	0.532175	0.667246	0.402764	0.44533	0.634925	0.588845	0.68785	0.58382	0.51272	0.543523	0.578557
cg00176879	PTPRA	0.973155	0.971114	0.979791	0.979048	0.982641	0.979698	0.968695	0.980937	0.965715	0.964985	0.97759	0.956697	0.973973
cg00177013	ARFRP1	0.052945	0.0876237	0.0750336	0.0328114	0.0614169	0.0523704	0.0465325	0.0716637	0.055265	0.0820782	0.0673803	0.0552738	0.0519741
cg00177698	PNPO	0.0652825	0.0521225	0.0626797	0.0331727	0.0477349	0.0294658	0.0687075	0.0648003	0.0407575	0.0510783	0.0659335	0.0473818	0.0282372
cg00177923	LEPROTL1	0.032685	0.0380724	0.0107253	0.0301461	0.0322093	0.0164528	0.0360725	0.00925903	0.0315625	0.0373132	0.0137139	0.0555814	0.0159953
cg00178790	C18ORF19	0.05826	0.050252	0.0513183	0.0383258	0.0532136	0.0557117	0.05434	0.0527859	0.05297	0.049869	0.0524425	0.0603702	0.0522961
cg00179446	UPF3B	0.17727	0.268482	0.213896			0.0651776	0.239855	0.219838	0.157245	0.183439	0.156321		0.0867287
cg00180012	LACE1	0.0430975	0.0453046	0.042132	0.0282367	0.0454289	0.0208735	0.0421325	0.0389839	0.04974	0.0466478	0.0318298	0.0511897	0.0192984
cg00180631	MTM1	0.338157	0.396127	0.426089			0.258063	0.39168	0.431701	0.348152	0.38187	0.328255		0.347915
cg00182461	PPIL3	0.0823375	0.10332	0.0727602	0.0782418	0.11905	0.0379853	0.102225	0.070392	0.0879375	0.114918	0.0527217	0.100136	0.0324228
cg00183782	MEF2A	0.668953	0.640771	0.732917	0.683224	0.753812	0.765716	0.626115	0.768845	0.585337	0.613381	0.756999	0.666978	0.75507
cg00183916	HS3ST3B1	0.03624	0.0567247	0.0131557	0.0356975	0.0346119	0.0263371	0.0343725	0.01624	0.0452225	0.0675896	0.0220312	0.0629056	0.039364
cg00184884	SFI1	0.0155425	0.0218113	0.00649381	0.0160186	0.0200665	0.00875489	0.0198075	0.006809	0.0191225	0.0213476	0.00580393	0.0271486	0.00839018
cg00184893	ALOXE3	0.0348525	0.0461281	0.0127073	0.0328497	0.0420883	0.0235417	0.038935	0.0140635	0.037445	0.0428111	0.0124679	0.051353	0.0212267
cg00185103	ZNF45	0.718293	0.769302	0.747469	0.710921	0.814208	0.796112	0.688793	0.810648	0.606995	0.731661	0.802096	0.678188	0.764594
cg00185839	LRDD	0.03675	0.0440647	0.0250473	0.0220843	0.0327504	0.0274176	0.0367775	0.0325218	0.031895	0.0430006	0.0246717	0.0419446	0.0248276
cg00186141	PODXL	0.03696	0.0388755	0.0142094	0.0278293	0.0381046	0.0223882	0.0354	0.0130028	0.0354775	0.0382766	0.0155115	0.0554276	0.0329753
cg00186701	TSPYL5	0.353955	0.281539	0.258012	0.3061	0.31751	0.232576	0.313422	0.362092	0.603735	0.460952	0.36618	0.397337	0.390809
cg00186954	ST5	0.54733	0.720847	0.686752	0.656298	0.741174	0.741749	0.566525	0.699754	0.467397	0.58834	0.627737	0.520421	0.60776
cg00187380	HOXC5	0.160595	0.170431	0.170275	0.16269	0.115493	0.143179	0.178565	0.148468	0.118003	0.151756	0.126637	0.156886	0.153918
cg00187686	TCN1	0.493525	0.526718	0.654326	0.553385	0.269773	0.30571	0.516197	0.634475	0.370947	0.403737	0.444976	0.368087	0.382773
cg00188348	BANF1	0.669032	0.638388	0.616075	0.658803	0.639928	0.666472	0.67589	0.617335	0.625367	0.586092	0.610474	0.596406	0.624664
cg00191052	CHST7	0.319055	0.377793	0.548769			0.217659	0.383418	0.553167	0.350903	0.351296	0.315561		0.209058
cg00194146	GFOD1	0.118657	0.135261	0.0587375	0.0861424	0.0879182	0.0994524	0.11881	0.0615014	0.0937	0.103742	0.0707604	0.107673	0.0911773
cg00195561	CHRM4	0.843457	0.853166	0.808974	0.859555	0.752836	0.853357	0.859823	0.808377	0.69169	0.764568	0.722032	0.719619	0.728982
cg00197381	FAM53C	0.05899	0.0483505	0.0354993	0.0328703	0.0430168	0.0483921	0.058335	0.0373409	0.0492125	0.0472925	0.0474422	0.0549832	0.0444263
cg00197641	MRPL52	0.0506125	0.0511982	0.0524714	0.0480132	0.0580882	0.0535351	0.054665	0.0638606	0.0503775	0.0514561	0.0579957	0.06582	0.0534588
cg00199549	MCM5	0.949418	0.834769	0.92242	0.941308	0.940304	0.951042	0.936795	0.8922	0.81555	0.78896	0.696596	0.791961	0.875796
cg00200063	USP32	0.03102	0.0412679	0.0130376	0.0347956	0.0691765	0.0157444	0.03137	0.0132905	0.0302025	0.0415349	0.0124754	0.0541746	0.0147848
cg00201234	FBLN2	0.290397	0.210058	0.310487	0.284775	0.210914	0.162079	0.3102	0.436038	0.485785	0.291997	0.379171	0.273462	0.373861
cg00202702	MGC13040	0.0367025	0.0452286	0.0149893	0.031257	0.036265	0.023698	0.03864	0.0154612	0.0351625	0.045708	0.0169516	0.0531925	0.0244176
cg00202711	HTR2C	0.230547	0.270583	0.187522			0.115863	0.19029	0.396625	0.475663	0.473112	0.483401		0.415211
cg00204262	ECH1	0.756835	0.791575	0.72857	0.763136	0.845681	0.802754	0.732608	0.749383	0.776733	0.732399	0.717904	0.681179	0.790657
cg00206052	RP11-529I10.4	0.0564575	0.067634	0.023712	0.0493895	0.0817645	0.026042	0.06028	0.0152312	0.06245	0.0679957	0.0183233	0.0760457	0.0260078
cg00207534	KIAA0174	0.0304775	0.0383166	0.045435	0.0301997	0.0431055	0.0146568	0.0332625	0.0387213	0.035545	0.040923	0.0405753	0.0469851	0.0142769
cg00208830	LAMC2	0.655815	0.621542	0.41268	0.440657	0.77806	0.725406	0.693525	0.384836	0.33951	0.424705	0.398817	0.483927	0.542495
cg00208967	OLFM2	0.22418	0.170269	0.258633	0.207024	0.186382	0.185328	0.221037	0.24805	0.182712	0.184576	0.12992	0.189149	0.171223
cg00209066	BRD1	0.883267	0.879399	0.879774	0.893926	0.852465	0.894452	0.877665	0.888655	0.878868	0.872761	0.882226	0.86425	0.890983
cg00209951	DENND2C	0.07274	0.131217	0.0829536	0.0921221	0.0842245	0.0519967	0.088645	0.0712041	0.0909675	0.143689	0.0769986	0.0809359	0.0538925
cg00210842	APAF1	0.043525	0.0587271	0.0240537	0.0434169	0.081127	0.0260429	0.0674075	0.0238718	0.0361325	0.0616433	0.0233208	0.0564078	0.0241524
cg00211661	CENTD2	0.04713	0.0495971	0.0212807	0.0407186	0.0434017	0.0262088	0.057125	0.0201193	0.053495	0.0618236	0.0217476	0.0682381	0.0350808
cg00212549	SEMA5B	0.123677	0.106807	0.168111	0.110456	0.0972939	0.0427721	0.144352	0.137216	0.118003	0.0970119	0.133494	0.14825	0.0425185
cg00213044	KRT6C	0.810235	0.760596	0.815229	0.856791	0.770588	0.845323	0.827988	0.748223	0.710885	0.658671	0.610104	0.658473	0.67532
cg00213331	SIL1	0.83933	0.822611	0.856354	0.835687	0.8672	0.876885	0.82846	0.887799	0.78331	0.801759	0.871867	0.789845	0.870334
cg00213714	TRIM32	0.06898	0.0789664	0.0430076	0.0668088	0.0840942	0.0488575	0.07167	0.0363481	0.071235	0.0821656	0.0389468	0.0883807	0.0504515
cg00214346	PRKAR1A	0.03392	0.045287	0.0166286	0.0336116	0.038968	0.0170805	0.0356175	0.0103175	0.03636	0.0451917	0.00985971	0.0556785	0.0159268
cg00214794	KRT17	0.57509	0.500722	0.348888	0.489143	0.41534	0.424394	0.590747	0.337083	0.439387	0.364813	0.400827	0.438907	0.408742
cg00214855	C6ORF79	0.099565	0.204534	0.10333	0.203484	0.323015	0.0855221	0.099	0.0892839	0.114667	0.228276	0.0845478	0.170422	0.0817464
cg00215066	MYO9B	0.959767	0.922481	0.950243	0.949108	0.951658	0.956063	0.94766	0.940239	0.93385	0.926172	0.94806	0.903411	0.951824
cg00216361	GAP43	0.0412025	0.0621818	0.0365274	0.0426264	0.0549663	0.0297595	0.044155	0.0443033	0.05615	0.0950501	0.0460972	0.0789802	0.0474553
cg00216758	C11ORF35	0.0573	0.0650087	0.0449422	0.0506062	0.0609959	0.0513015	0.0545375	0.0460181	0.05532	0.0639263	0.044817	0.0755943	0.0507939
cg00217795	DIO2	0.553905	0.499764	0.597881	0.517289	0.568569	0.497903	0.458703	0.595216	0.562122	0.501283	0.382271	0.459894	0.466789
cg00221494	FARP1	0.182745	0.114981	0.0979147	0.141024	0.0302847	0.0798305	0.164302	0.0898579	0.222045	0.133462	0.140695	0.165925	0.232506
cg00223186	ACBD6	0.0382825	0.0527661	0.0307445	0.0369755	0.0492559	0.0196732	0.038675	0.0237245	0.03901	0.0564457	0.0193992	0.0437358	0.0181823
cg00223950	RBAF600	0.05908	0.0646375	0.0450939	0.0521629	0.0528632	0.0522363	0.062335	0.0478193	0.0608675	0.0642032	0.0452545	0.0762665	0.0502828
cg00224234	RNMTL1	0.0235	0.0313355	0.0142042	0.0192737	0.0220473	0.0191591	0.0239625	0.0148683	0.0232575	0.030281	0.0196501	0.0364556	0.0198921
cg00224508	CDC42SE1	0.04034	0.0427025	0.0231337	0.032376	0.0475432	0.0294226	0.0395875	0.0232303	0.0402625	0.0407248	0.0229732	0.0495112	0.0277915
cg00226904	SERPINB5	0.67953	0.661234	0.607494	0.624983	0.74992	0.716437	0.650417	0.695597	0.615687	0.690535	0.678174	0.629591	0.682545
cg00226923	FGD2	0.89042	0.618753	0.69357	0.743106	0.903288	0.848843	0.898925	0.788952	0.781238	0.750299	0.766255	0.754889	0.836923
cg00228799	ENDOG	0.0583275	0.0528663	0.017814	0.0480947	0.0578136	0.0290944	0.0637925	0.0182868	0.0560375	0.0510531	0.0195373	0.0730796	0.0236318
cg00229387	TJAP1	0.247893	0.243593	0.0891181	0.144363	0.376555	0.320662	0.213652	0.0951632	0.183415	0.19248	0.145721	0.229376	0.241729
cg00230271	MGC16169	0.054725	0.0756977	0.0359913	0.0547499	0.0590171	0.0278044	0.06101	0.0222201	0.060065	0.0860803	0.0193433	0.0610255	0.0256026
cg00230368	IGF2R	0.0499275	0.0521901	0.0305596	0.0389688	0.0445217	0.0407233	0.0512375	0.0283991	0.0480825	0.0515872	0.0329781	0.0591026	0.0360264
cg00230502	CCDC60	0.16382	0.167615	0.201392	0.109816	0.156936	0.1217	0.196213	0.303292	0.217545	0.193923	0.179539	0.152615	0.159252
cg00230685	SCML1	0.1626	0.359786	0.293118			0.0432705	0.242922	0.287757	0.283285	0.206361	0.277774		0.0405227
cg00231140	ACAA2	0.084465	0.0590932	0.143208	0.104715	0.0695643	0.0411723	0.0593075	0.248274	0.201672	0.227695	0.168426	0.142947	0.183526
cg00231644	TUBB2A	0.259467	0.213459	0.186401	0.1896	0.367783	0.125636	0.257452	0.161046	0.262223	0.251844	0.155717	0.225996	0.136721
cg00231920	VPS16	0.045215	0.0564893	0.032099	0.0287514	0.0328843	0.0380884	0.0493375	0.0320212	0.049835	0.0507459	0.0374589	0.0466166	0.0363873
cg00233307	MAP4K1	0.143107	0.0812533	0.0502275	0.0701753	0.051493	0.0473322	0.07493	0.097501	0.329595	0.211649	0.096354	0.184721	0.198185
cg00234616	TLX2	0.303425	0.315208	0.18428	0.164972	0.14489	0.135482	0.207095	0.227011	0.47443	0.401339	0.230276	0.259228	0.284539
cg00234961	ZBED4	0.09417	0.0805687	0.0253924	0.0287469	0.0390979	0.0395911	0.0922875	0.0296065	0.0564275	0.0718284	0.0428781	0.0523147	0.0455574
cg00236832	RARA	0.163988	0.133528	0.0916229	0.103675	0.0629884	0.082445	0.151473	0.126816	0.199938	0.182013	0.172818	0.166604	0.241917
cg00237010	NINJ2	0.601947	0.573809	0.673554	0.643622	0.784306	0.756813	0.58091	0.681965	0.606668	0.564511	0.415762	0.543814	0.57506
cg00238052	TCEAL2	0.24749	0.258309	0.201153			0.109842	0.25566	0.241864	0.34323	0.265129	0.272396		0.254169
cg00239071	C14ORF68	0.965383	0.928116	0.955809	0.975684	0.884032	0.963642	0.966977	0.957942	0.950085	0.886694	0.939884	0.913956	0.939789
cg00239419	RPS6KB1	0.743078	0.798935	0.822363	0.847758	0.894502	0.842333	0.723635	0.826931	0.678577	0.779468	0.787475	0.749077	0.816282
cg00239685	GORASP1	0.11627	0.101983	0.0753038	0.0770549	0.103256	0.0722228	0.109465	0.0618687	0.103818	0.109903	0.0802369	0.112615	0.09405
cg00240312	CDH1	0.0823575	0.219013	0.0243563	0.0958959	0.0389033	0.0736615	0.0802675	0.028512	0.16833	0.129181	0.0921391	0.10981	0.145084
cg00240432	TWIST1	0.0239475	0.0407918	0.0330662	0.0270889	0.0416632	0.0171311	0.0249425	0.0428608	0.0874775	0.0598163	0.0430285	0.0397734	0.0378772
cg00240880	WISP2	0.57934	0.622265	0.241961	0.348438	0.704299	0.643309	0.513603	0.258051	0.466965	0.434815	0.369139	0.465525	0.478273
cg00241355	GAPDH	0.03756	0.0397805	0.0311572	0.0273528	0.034145	0.03198	0.04036	0.0272816	0.0346625	0.0395338	0.024407	0.0428608	0.0310503
cg00242839	RBM17	0.47061	0.498578	0.417149	0.463883	0.614153	0.536224	0.440232	0.462082	0.394365	0.416263	0.424936	0.43759	0.473016
cg00243313	IRX4	0.04703	0.094109	0.0326725	0.0427592	0.0310525	0.0389247	0.042975	0.0335814	0.0958275	0.068415	0.0489852	0.0609465	0.0543979
cg00245878	H-PLK	0.703858	0.718541	0.346441	0.460494	0.69304	0.692333	0.699625	0.356391	0.48423	0.506708	0.496089	0.495893	0.604101
cg00247489	CR2	0.0805775	0.0425627	0.0209314	0.0305331	0.0397749	0.0177109	0.04495	0.0471981	0.128795	0.0871735	0.0540733	0.0866475	0.125283
cg00250430	DMRT2	0.354825	0.258154	0.466929	0.303491	0.278981	0.202671	0.289275	0.493481	0.39506	0.254514	0.281883	0.264617	0.291462
cg00253200	C3ORF59	0.042945	0.0480395	0.022666	0.0379858	0.0513601	0.0252867	0.0404775	0.0221431	0.0375875	0.0429932	0.0215671	0.049076	0.023998
cg00256074	MYLPF	0.777068	0.847798	0.772418	0.870853	0.860046	0.8227	0.759572	0.813971	0.727688	0.777234	0.707987	0.688863	0.76749
cg00256166	KLHL25	0.033195	0.0452713	0.0315911	0.0264235	0.0483859	0.0241586	0.030005	0.0259671	0.0387375	0.0434171	0.0187687	0.0452414	0.0230182
cg00256281	PMM1	0.0188625	0.0310169	0.018573	0.0206926	0.0275165	0.0142379	0.02702	0.017334	0.018805	0.0305916	0.0176937	0.0357738	0.0135859
cg00259755	PWWP2	0.0843275	0.13512	0.053335	0.0697321	0.0963997	0.110518	0.091705	0.0597176	0.171648	0.139662	0.0629578	0.104135	0.125186
cg00260778	C10ORF111	0.581835	0.530051	0.532832	0.707584	0.622401	0.592927	0.54939	0.495915	0.40761	0.455158	0.480828	0.521274	0.428877
cg00261552	CREBL2	0.0568675	0.0747528	0.0219699	0.057116	0.0581398	0.0363769	0.06794	0.0188197	0.064225	0.073944	0.0223347	0.0849974	0.0350214
cg00261781	MATN3	0.0567075	0.110749	0.0129011	0.0593693	0.0257269	0.0280617	0.0540775	0.0211818	0.120013	0.0741	0.0423482	0.0684027	0.0577273
cg00262415	PUSL1	0.0423075	0.0478862	0.0146898	0.0363263	0.044301	0.0197421	0.0463025	0.00942225	0.0485375	0.0428968	0.011724	0.0546677	0.0185611
cg00263723	NSF	0.024925	0.0314722	0.0217847	0.0262848	0.0423175	0.01589	0.03127	0.0313479	0.037005	0.0320857	0.02409	0.0422988	0.0138285
cg00263760	VAX1	0.11031	0.215433	0.0764822	0.105453	0.0662756	0.113003	0.104685	0.126524	0.243028	0.306437	0.252738	0.228172	0.269494
cg00265415	B3GALNT2	0.0216175	0.0300864	0.00741248	0.023354	0.0267421	0.0108622	0.02823	0.00666396	0.02128	0.0293523	0.00636916	0.0367062	0.0103337
cg00265490	MTDH	0.131895	0.122778	0.12593	0.0889956	0.0834192	0.0455307	0.17497	0.0786641	0.169585	0.126692	0.0750768	0.113689	0.0380121
cg00268009	ADH5	0.0301225	0.0383267	0.0125838	0.029998	0.0412712	0.0177245	0.0330675	0.0129731	0.03359	0.0372876	0.0139864	0.0472776	0.0159563
cg00268338	HECTD2	0.0349025	0.0395017	0.0140825	0.0293027	0.0304651	0.0189143	0.0349075	0.0132071	0.0301525	0.041215	0.0134627	0.0481041	0.0245764
cg00269115	LOC148898	0.0217525	0.0334108	0.0192792	0.0225157	0.0287238	0.0136212	0.026835	0.0196348	0.0199	0.0330438	0.0136894	0.0333143	0.0133761
cg00269932	LAIR2	0.935383	0.940683	0.954383	0.962912	0.667506	0.818739	0.925588	0.961584	0.887247	0.844734	0.913516	0.833518	0.897412
cg00273068	EMILIN3	0.1937	0.227172	0.154293	0.155051	0.0980732	0.132226	0.150815	0.122545	0.20069	0.162763	0.159625	0.176174	0.202938
cg00273124	NOLA2	0.855715	0.858452	0.862375	0.868792	0.865258	0.866231	0.869195	0.819904	0.777373	0.783866	0.739872	0.773269	0.829723
cg00274399	FGF9	0.0601225	0.0755355	0.0236427	0.0648261	0.117003	0.0275944	0.0759925	0.024568	0.06092	0.0791226	0.0236283	0.0816078	0.0289232
cg00275232	ZNF342	0.0291125	0.032669	0.0532714	0.031587	0.0440458	0.0165755	0.037335	0.0448614	0.0348125	0.031267	0.0444005	0.0579574	0.0129094
cg00276797	SLK	0.0421825	0.0383905	0.0249565	0.0331003	0.0432802	0.0179441	0.0381775	0.034016	0.0440975	0.0412291	0.0218431	0.0487812	0.0171434
cg00278366	RAD9B	0.446865	0.491741	0.554918	0.54818	0.286137	0.383454	0.464592	0.565819	0.37811	0.380055	0.430642	0.422692	0.489906
cg00279797	AMMECR1	0.119883	0.195795	0.110578			0.0629121	0.17539	0.139322	0.13189	0.149742	0.116011		0.0509253
cg00280814	FLJ31568	0.849498	0.750645	0.798124	0.838143	0.873329	0.845868	0.84031	0.820416	0.735482	0.689165	0.708896	0.69246	0.727827
cg00280894	NXF2	0.52945	0.494513	0.549561			0.705359	0.506468	0.453484	0.243577	0.304723	0.235664		0.320557
cg00282347	CHD5	0.169052	0.0897805	0.0823042	0.0948517	0.0887466	0.0758761	0.10259	0.102311	0.224952	0.14022	0.124798	0.152581	0.149413
cg00282683	UBE3C	0.035615	0.0401314	0.0179567	0.0281694	0.0329651	0.0233966	0.040595	0.0167619	0.03446	0.045237	0.0197257	0.0492969	0.0219053
cg00283535	ANXA13	0.513375	0.663414	0.309656	0.471372	0.734925	0.659051	0.444455	0.400518	0.52359	0.642109	0.494607	0.548502	0.64721
cg00288562	TRA2A	0.0228425	0.0393165	0.0464452	0.0242176	0.0494759	0.0409742	0.0290125	0.0447684	0.022485	0.0437881	0.0369899	0.0322262	0.0316223
cg00290028	RFXAP	0.036875	0.0309792	0.0212567	0.0253875	0.0336541	0.0238778	0.02991	0.02281	0.0350575	0.0449839	0.0190702	0.0485887	0.0336173
cg00290506	CNIH3	0.170645	0.145043	0.0552242	0.0690203	0.0338456	0.0523116	0.05546	0.266576	0.343688	0.314777	0.393945	0.285079	0.405802
cg00291877	SNRPA1	0.09397	0.102054	0.0661447	0.0635699	0.0785447	0.0804645	0.098895	0.0620622	0.105072	0.104183	0.0603835	0.102165	0.0777593
cg00292662	LGALS1	0.0436275	0.0467333	0.026581	0.0335633	0.0337373	0.0294767	0.047805	0.0284107	0.05302	0.046091	0.0294073	0.0550095	0.0291609
cg00292971	KIAA0773	0.661655	0.666248	0.460212	0.559241	0.678782	0.619402	0.585515	0.511346	0.695893	0.624369	0.528485	0.574684	0.634594
cg00293409	LRRC33	0.148705	0.0699074	0.0501416	0.0676197	0.0903078	0.0502445	0.0652225	0.0486766	0.157052	0.0859791	0.0688886	0.115169	0.106868
cg00294382	IL23A	0.12002	0.134574	0.169081	0.113269	0.148197	0.150318	0.154455	0.13405	0.09837	0.11441	0.0590416	0.130328	0.0915445
cg00295206	RAB7	0.03325	0.0457283	0.0146027	0.0409733	0.0604469	0.0193534	0.03789	0.0151717	0.0350425	0.0450274	0.0144913	0.0581023	0.0181381
cg00295325	ABCB11	0.623853	0.705583	0.739106	0.679066	0.763946	0.711358	0.612575	0.804831	0.62308	0.58957	0.695746	0.574317	0.670361
cg00296685	GTF2H4	0.064295	0.0633867	0.103431	0.188459	0.0654055	0.0936215	0.0604625	0.1366	0.0954525	0.0513301	0.100672	0.128124	0.0752995
cg00297584	FLJ42957	0.097505	0.0880703	0.045674	0.0780591	0.0759361	0.0544233	0.0920925	0.0570828	0.072915	0.0869811	0.0541415	0.107965	0.0779352
cg00297600	UNC5D	0.333495	0.403704	0.312349	0.381467	0.580561	0.450716	0.348158	0.276435	0.301092	0.325097	0.160643	0.289282	0.230363
cg00298357	IL17B	0.907167	0.872936	0.928919	0.950046	0.881668	0.915963	0.916217	0.931407	0.908675	0.837027	0.905927	0.858876	0.9058
cg00298951	CMKLR1	0.75776	0.704977	0.700465	0.712254	0.603166	0.738202	0.762097	0.683374	0.665477	0.599207	0.581737	0.603796	0.642312
cg00301864	RAB35	0.02143	0.0262158	0.0084839	0.0161735	0.01909	0.0123055	0.0257575	0.00775855	0.0199775	0.0251079	0.00556446	0.0297598	0.0146756
cg00302793	PPP3CA	0.0498775	0.036376	0.0348864	0.0293476	0.0253989	0.0389904	0.05021	0.0281705	0.04691	0.0378272	0.0278705	0.0453327	0.0330034
cg00303548	HS6ST3	0.03404	0.0515206	0.0411824	0.0322315	0.0379225	0.0164599	0.0321175	0.0419948	0.043515	0.0475745	0.0459314	0.0464042	0.041209
cg00304278	TLK2	0.082895	0.0760055	0.0846308	0.0744345	0.0799877	0.0500801	0.107203	0.0753418	0.092365	0.0742902	0.0808824	0.112815	0.0553213
cg00307685	BRDT	0.8767	0.864321	0.886822	0.865374	0.892307	0.879059	0.861925	0.884152	0.836358	0.806841	0.830539	0.782791	0.828908
cg00308133	GAMT	0.0132875	0.0214275	0.00672593	0.0152122	0.0205271	0.00844839	0.0143325	0.00608954	0.013755	0.029267	0.00569383	0.0246462	0.0165046
cg00308665	HTR2A	0.429627	0.493636	0.479905	0.465961	0.547801	0.460925	0.426243	0.480548	0.40797	0.418995	0.301915	0.356538	0.355568
cg00309056	STARD3NL	0.0427875	0.0548708	0.0221965	0.0444951	0.0581571	0.029336	0.04348	0.0224906	0.0504275	0.0709515	0.0185352	0.0671289	0.0270124
cg00309204	C17ORF61	0.03917	0.0362259	0.0404044	0.027281	0.0521342	0.01503	0.055815	0.0440824	0.04006	0.0426683	0.0344655	0.0480733	0.0144734
cg00311768	TSTA3	0.623345	0.63494	0.289076	0.39948	0.754522	0.691418	0.601122	0.285428	0.49778	0.473382	0.390099	0.474199	0.480971
cg00312919	STARD3NL	0.025455	0.0345111	0.0215412	0.0280912	0.0356239	0.0305922	0.02764	0.0265957	0.122235	0.0656566	0.0302661	0.053193	0.0281973
cg00314943	ALPPL2	0.819235	0.767033	0.771838	0.80324	0.778592	0.800871	0.809583	0.775122	0.757832	0.672627	0.650601	0.662373	0.722762
cg00315936	SND1	0.128408	0.176261	0.0664781	0.113162	0.181391	0.0618447	0.165373	0.0547878	0.152122	0.184442	0.051528	0.135485	0.054453
cg00317680	MTERFD1	0.072155	0.143761	0.0975928	0.064137	0.154032	0.114074	0.073015	0.109705	0.086635	0.139798	0.108286	0.0793335	0.130473
cg00318573	CHRNA4	0.370445	0.304825	0.218788	0.207026	0.14806	0.271149	0.282298	0.302536	0.404003	0.32714	0.356923	0.300983	0.445371
cg00318865	ACVR1B	0.04391	0.0442769	0.0114829	0.0308038	0.0350206	0.0186406	0.0394125	0.0118559	0.05041	0.0405594	0.0161176	0.0510978	0.021727
cg00319692	ATP6V0D2	0.66869	0.743014	0.741873	0.701696	0.753312	0.725009	0.734645	0.736437	0.493405	0.510806	0.53121	0.466396	0.466888
cg00319761	PKMYT1	0.029345	0.0273392	0.0133909	0.0190026	0.0228426	0.0168821	0.0345325	0.00829914	0.0226375	0.0254459	0.0103953	0.0333911	0.0153026
cg00320243	RAB3A	0.0351	0.0368274	0.0171828	0.0294536	0.0329876	0.0202306	0.03443	0.0159034	0.0310075	0.0376836	0.0132568	0.0457474	0.0251678
cg00321065	RLF	0.043395	0.0459793	0.0421162	0.0303473	0.0444682	0.0182624	0.0610975	0.0321275	0.054405	0.0517895	0.0303591	0.0489254	0.01651
cg00321478	CRB1	0.747725	0.734349	0.58542	0.575903	0.857523	0.774619	0.691625	0.555747	0.602882	0.625691	0.589749	0.673001	0.722623
cg00323915	GIMAP4	0.365965	0.416671	0.454518	0.495593	0.803471	0.575608	0.327427	0.48199	0.496857	0.425874	0.341078	0.407087	0.433611
cg00324733	NUCB2	0.0418625	0.0485408	0.024594	0.0383913	0.0558068	0.0250812	0.0416375	0.0241253	0.039325	0.0524185	0.0379217	0.0564641	0.0289658
cg00325491	FN5	0.51136	0.611183	0.691299	0.607089	0.840061	0.71649	0.554957	0.576957	0.437082	0.461868	0.392375	0.389731	0.353924
cg00327185	DLAT	0.112003	0.118026	0.0968603	0.0781145	0.0779111	0.100154	0.117033	0.0852121	0.105435	0.11634	0.090139	0.125008	0.0958175
cg00327483	CASQ1	0.944975	0.937823	0.945821	0.956052	0.948804	0.946562	0.94353	0.95669	0.925857	0.892622	0.940687	0.879682	0.931099
cg00328227	C1ORF59	0.291742	0.283225	0.456748	0.376381	0.394927	0.38349	0.336813	0.408205	0.349038	0.267761	0.248705	0.239072	0.260394
cg00331237	CSRP2	0.09915	0.100027	0.0371629	0.0504024	0.0444396	0.0524529	0.0797175	0.053844	0.08341	0.0762505	0.0553352	0.0717676	0.0592547
cg00331433	SYAP1	0.0460325	0.053925	0.0187048			0.0263534	0.04476	0.0183277	0.0445375	0.0604317	0.0199469		0.0256308
cg00332153	BANK1	0.320225	0.170149	0.210076	0.367021	0.164843	0.108483	0.266028	0.38923	0.565392	0.397459	0.285194	0.354685	0.381354
cg00332745	NOL3	0.0418475	0.0475792	0.0169848	0.0340734	0.0430989	0.0238445	0.0495725	0.0137625	0.040345	0.0457789	0.0170081	0.0590064	0.0226865
cg00333226	UNQ739	0.258097	0.174914	0.0979833	0.127608	0.0623946	0.134723	0.184635	0.160942	0.308265	0.248018	0.249563	0.255642	0.36168
cg00333528	GABRR1	0.350083	0.459866	0.590294	0.467385	0.18343	0.253733	0.368042	0.63323	0.554698	0.431861	0.390554	0.329014	0.327571
cg00334507	MVP	0.586662	0.627419	0.755703	0.683164	0.689673	0.623298	0.561755	0.776207	0.653398	0.627617	0.661343	0.544845	0.602757
cg00335286	MC2R	0.452298	0.50794	0.432105	0.313913	0.603016	0.557844	0.456587	0.419401	0.356415	0.419335	0.423537	0.363942	0.37546
cg00336605	NR1H2	0.0549	0.0598346	0.0392187	0.0379435	0.0503441	0.0292368	0.05318	0.0249758	0.071075	0.061522	0.0244014	0.0746846	0.0307382
cg00338702	CHFR	0.23754	0.140524	0.0755777	0.0903685	0.0970687	0.102712	0.10955	0.21462	0.226128	0.251083	0.264267	0.216826	0.253037
cg00338893	MRPS33	0.048205	0.0599522	0.0120813	0.0658016	0.0713565	0.0185	0.052705	0.0110738	0.0492875	0.0617203	0.0104302	0.0849791	0.0210144
cg00340102	ERGIC3	0.15394	0.223775	0.098155	0.170455	0.254267	0.109182	0.127043	0.111231	0.165035	0.239979	0.118038	0.140193	0.152085
cg00342530	GARNL3	0.499683	0.587647	0.41351	0.426532	0.69566	0.590621	0.43515	0.543484	0.479595	0.467769	0.540147	0.499513	0.553404
cg00343092	BZRP	0.0532425	0.0610712	0.0181712	0.0327036	0.0312313	0.0358004	0.05108	0.0205625	0.0560175	0.0435848	0.0227732	0.0516798	0.0408985
cg00344358	GDF11	0.895995	0.903417	0.911248	0.92054	0.920806	0.908309	0.899445	0.91127	0.879835	0.880639	0.850597	0.84223	0.881154
cg00344372	HGFAC	0.833925	0.73239	0.830745	0.887305	0.689154	0.769989	0.871722	0.815617	0.792022	0.704869	0.732886	0.755641	0.749325
cg00344709	ANKRD21	0.798315	0.806098	0.831872	0.873135	0.886709	0.78787	0.82224	0.821292	0.66589	0.726361	0.714871	0.731992	0.694643
cg00346145	RPL34	0.113285	0.129754	0.0489086	0.105707	0.116509	0.0461265	0.12785	0.0386122	0.127493	0.146584	0.0343453	0.115076	0.0435276
cg00347729	MMP10	0.483683	0.541921	0.31156	0.35766	0.622156	0.570465	0.47388	0.346734	0.374532	0.454404	0.349494	0.420025	0.437326
cg00347904	SCUBE3	0.27242	0.213204	0.0982886	0.170732	0.175472	0.106109	0.192607	0.219075	0.558025	0.29567	0.190585	0.26203	0.366761
cg00350296	CD248	0.406225	0.300943	0.53901	0.390628	0.240073	0.293721	0.397758	0.565368	0.546593	0.409472	0.442757	0.365831	0.452854
cg00350478	FRMD1	0.638665	0.600211	0.6027	0.611531	0.767335	0.672855	0.645565	0.594684	0.565978	0.491719	0.488988	0.509971	0.504357
cg00350702	ERGIC3	0.03867	0.0581608	0.0156174	0.0395861	0.0477398	0.0179286	0.0433575	0.0122332	0.0431225	0.0597108	0.0104361	0.0640233	0.0172381
cg00351011	LASS4	0.0378475	0.0385083	0.0176179	0.0293432	0.043661	0.0244133	0.0364825	0.0185567	0.0357225	0.0390696	0.0174305	0.0495798	0.0239155
cg00353953	ZNF384	0.317617	0.322575	0.161363	0.240467	0.322982	0.274598	0.312345	0.174261	0.30689	0.311472	0.187782	0.307147	0.250959
cg00354258	ZIM2	0.841257	0.826144	0.879676	0.827936		0.831375	0.84067	0.878916	0.828765	0.805424	0.815142	0.765543	0.809798
cg00354572	FLJ21963	0.12497	0.124534	0.166709	0.15967	0.102116	0.093475	0.121725	0.162479	0.165115	0.171852	0.119893	0.161582	0.108921
cg00355802	DUSP4	0.0352625	0.0484421	0.0502975	0.0654221	0.0686653	0.0277098	0.0477125	0.0554283	0.041685	0.050714	0.0540957	0.0777053	0.0264364
cg00359325	USP4	0.0605675	0.0544176	0.0516759	0.0382066	0.0488803	0.0535882	0.05834	0.0507034	0.0577425	0.0552662	0.059394	0.0555177	0.051221
cg00359973	RIBC1	0.0285875	0.0883451	0.061274			0.0164306	0.03565	0.0465418	0.0511925	0.0531791	0.0678573		0.0153175
cg00363813	HOM-TES-103	0.398238	0.466242	0.488217	0.616661	0.453801	0.19672	0.418183	0.611045	0.604008	0.580366	0.592713	0.536752	0.568916
cg00364344	TPP1	0.03752	0.037513	0.0147882	0.04009	0.0668816	0.01461	0.0393925	0.012736	0.0389325	0.0396346	0.0147027	0.0561781	0.0145621
cg00364814	R3HDM2	0.741875	0.798014	0.748712	0.745855	0.847319	0.821097	0.65882	0.784728	0.659512	0.765277	0.791065	0.694899	0.82306
cg00365193	NQO2	0.119182	0.216566	0.064936	0.0703422	0.209574	0.158979	0.102235	0.09852	0.106015	0.194327	0.104003	0.122742	0.180029
cg00367281	CHRNB3	0.663628	0.675312	0.496523	0.651977	0.81123	0.736428	0.625748	0.510848	0.517047	0.574169	0.472916	0.52693	0.587468
cg00367438	C7ORF21	0.084275	0.0741599	0.0279145	0.0925911	0.0923561	0.0370348	0.108315	0.0262218	0.07696	0.0724318	0.0256506	0.141362	0.0344748
cg00368022	FLJ11193	0.0384125	0.0618791	0.0263259	0.040673	0.0557015	0.0352486	0.0472275	0.0271233	0.040085	0.0617301	0.0218042	0.0670714	0.032505
cg00368415	SNX27	0.0179125	0.0243043	0.0143505	0.0135203	0.0240359	0.0111384	0.01903	0.0194832	0.0157225	0.0229758	0.018357	0.0237298	0.00972786
cg00371195	F2	0.88552	0.904276	0.911358	0.899011	0.923167	0.915557	0.86109	0.917046	0.831945	0.854519	0.898318	0.82558	0.900163
cg00374717	ARSG	0.8198	0.742771	0.836055	0.829186	0.889904	0.869468	0.809033	0.877615	0.80074	0.776016	0.856568	0.779421	0.820354
cg00375964	ABCE1	0.0446675	0.0674739	0.0276588	0.0571429	0.0638191	0.0286957	0.05361	0.0256742	0.0549525	0.0794146	0.0287895	0.110304	0.0252702
cg00376639	ZNF581	0.0769875	0.149397	0.0940147	0.0722822	0.0878515	0.101284	0.09269	0.0904563	0.0781075	0.141557	0.0886148	0.0846862	0.09711
cg00380464	LTV1	0.050995	0.0471755	0.0322632	0.034104	0.0434653	0.0367507	0.0546875	0.0336795	0.0419875	0.0484384	0.038185	0.0521286	0.0352619
cg00381076	C18ORF54	0.0353475	0.0363389	0.0264178	0.0194861	0.0375229	0.0286392	0.028585	0.0358954	0.0327275	0.0393873	0.037771	0.0391263	0.0248545
cg00382515	MRPL44	0.034465	0.0366541	0.0131887	0.0308346	0.0291875	0.0164774	0.0381025	0.0101043	0.0342925	0.0385108	0.00972412	0.0457448	0.0155491
cg00382991	LOC388152	0.04973	0.0704808	0.0567866	0.0420779	0.0438128	0.0445282	0.0591875	0.0535613	0.0412075	0.0697721	0.0515632	0.0594333	0.048339
cg00384537	KRTHA5	0.786035	0.805052	0.818491	0.852903	0.829929	0.834479	0.781345	0.836266	0.746415	0.793174	0.800192	0.750915	0.827335
cg00386408	TGFBI	0.289168	0.308909	0.112389	0.167557	0.10255	0.184791	0.28312	0.149624	0.32701	0.25375	0.20866	0.195803	0.24579
cg00387170	FOXP4	0.0556575	0.0508892	0.0321268	0.0698807	0.0766874	0.0330625	0.062945	0.0383415	0.0572825	0.0507952	0.0345092	0.0958975	0.0301801
cg00392257	ISG20L2	0.425582	0.454737	0.21249	0.255085	0.609126	0.557467	0.4021	0.19608	0.2309	0.346924	0.295049	0.309999	0.354607
cg00393585	FLJ31659	0.222535	0.122612	0.0891675	0.106555	0.108608	0.0778546	0.11798	0.232663	0.39301	0.346005	0.302566	0.228721	0.314022
cg00394658	PTPRJ	0.519493	0.410029	0.301646	0.315843	0.256141	0.324741	0.450222	0.38703	0.633853	0.458488	0.398467	0.437594	0.464598
cg00396163	FLJ37357	0.0460925	0.0623106	0.0247252	0.0566818	0.0503347	0.0152649	0.0601925	0.00982012	0.0882475	0.0656573	0.0182246	0.0581971	0.0269809
cg00396894	MGC44505	0.690822	0.692517	0.705532	0.683599	0.782098	0.715448	0.701658	0.636372	0.611868	0.610677	0.52423	0.537719	0.553048
cg00397545	APOC1	0.447333	0.462503	0.327012	0.278883	0.394418	0.409134	0.42253	0.360416	0.453982	0.388585	0.348823	0.321422	0.343695
cg00397740	PPOX	0.0450275	0.0537138	0.0278344	0.0398702	0.0503413	0.0310578	0.05283	0.0306083	0.0490925	0.0525961	0.0247268	0.0606818	0.0303327
cg00398048	AGA	0.1908	0.258524	0.0674525	0.138047	0.153617	0.167433	0.167497	0.087138	0.198742	0.219454	0.0993043	0.235448	0.212257
cg00399483	DCC	0.253177	0.276756	0.184314	0.255805	0.144262	0.172661	0.205217	0.308847	0.426168	0.462592	0.383823	0.354201	0.411449
cg00400028	ACPL2	0.27597	0.204045	0.389786	0.42761	0.203044	0.209811	0.269365	0.434262	0.39549	0.279155	0.295198	0.349714	0.323683
cg00400263	C20ORF177	0.949573	0.962385	0.978373	0.972094	0.893701	0.923449	0.95511	0.980566	0.94803	0.808706	0.954449	0.852641	0.924627
cg00401678	EMR3	0.474603	0.500747	0.459432	0.479808	0.38306	0.434561	0.519245	0.402977	0.230413	0.343272	0.284616	0.286721	0.287301
cg00402366	LRRC44	0.04503	0.0734549	0.0236809	0.058356	0.0583237	0.0337328	0.0515075	0.023649	0.0574225	0.0790967	0.0192388	0.081957	0.0325133
cg00403724	TNMD	0.479608	0.512229	0.500641			0.600088	0.47207	0.436586	0.343578	0.414342	0.315055		0.323201
cg00404599	TSC22D3	0.348955	0.311046	0.195661			0.138089	0.351542	0.278022	0.580665	0.390332	0.271309		0.355318
cg00405070	C12ORF8	0.0484325	0.0580522	0.0194671	0.0545388	0.0526804	0.0239956	0.0592225	0.0170881	0.0528675	0.0608739	0.0160763	0.083196	0.022016
cg00405568	NMT1	0.0708825	0.0726661	0.0602653	0.0679472	0.0734711	0.0380388	0.084535	0.0503055	0.0791475	0.0755697	0.0438027	0.104158	0.0359759
cg00405677	HAND1	0.130018	0.1088	0.0906111	0.063081	0.0763146	0.0371756	0.0692425	0.101199	0.168492	0.148097	0.124198	0.092233	0.113814
cg00406188	LCE2C	0.63577	0.733829	0.75093	0.6654	0.78552	0.754563	0.592745	0.816375	0.514118	0.662676	0.776367	0.5948	0.681504
cg00406844	RFPL3	0.704802	0.671918	0.71242	0.731252	0.84853	0.793934	0.74575	0.61646	0.508203	0.467884	0.419654	0.499131	0.496506
cg00407150	GUP1	0.639057	0.651775	0.757425	0.77129	0.835172	0.744514	0.656842	0.71856	0.451793	0.501726	0.490179	0.507951	0.521145
cg00410419	COMMD6	0.039855	0.0514897	0.01501	0.0409772	0.0477524	0.0182473	0.042845	0.0102271	0.0448075	0.0576289	0.0100174	0.0512275	0.0200297
cg00410576	MAPK6	0.036015	0.0387856	0.0204415	0.0289087	0.0288824	0.0239636	0.05899	0.0195455	0.0306325	0.0336333	0.0234807	0.0490049	0.0208901
cg00410831	ZNF45	0.780793	0.802166	0.832109	0.809588	0.808381	0.875947	0.79029	0.875837	0.71788	0.769835	0.860788	0.760371	0.865118
cg00410895	CCDC23	0.698187	0.797276	0.69808	0.745805	0.849817	0.820258	0.657595	0.770636	0.626052	0.771319	0.748777	0.685577	0.835745
cg00410898	STC1	0.22362	0.21475	0.247939	0.207549	0.151512	0.100283	0.253538	0.222659	0.294495	0.26109	0.251118	0.21019	0.109239
cg00410921	CKMT1B	0.292627	0.341589	0.102456	0.147601	0.354664	0.32894	0.268583	0.114083	0.219458	0.240813	0.183979	0.209664	0.222464
cg00411097	MGC9712	0.41093	0.344658	0.264217	0.38735	0.357117	0.355196	0.450222	0.240494	0.304495	0.285916	0.300796	0.33676	0.349198
cg00412772	C19ORF33	0.689113	0.655622	0.361447	0.482852	0.472337	0.556008	0.672068	0.365239	0.51482	0.503604	0.513889	0.472663	0.585746
cg00412805	KBTBD5	0.913013	0.896372	0.936638	0.937505	0.953522	0.919703	0.902833	0.962769	0.905805	0.874518	0.931287	0.835044	0.880119
cg00413066	BCL2L10	0.884728	0.870575	0.818853	0.891908	0.919309	0.896692	0.848398	0.818492	0.84573	0.805374	0.784961	0.820141	0.876523
cg00415164	ALX4	0.076765	0.0675048	0.0690331	0.0638571	0.0448724	0.0275089	0.0963075	0.065838	0.193288	0.087535	0.0641821	0.0671234	0.0474213
cg00415494	MAGEA2B	0.86608	0.797278	0.879721			0.867506	0.85845	0.868883	0.833187	0.813207	0.7982		0.830845
cg00415978	SYNPO2	0.13192	0.123795	0.142763	0.0881135	0.0714296	0.0800243	0.149215	0.139701	0.16206	0.144612	0.136964	0.119211	0.0775818
cg00415993	F2RL2	0.444082	0.478197	0.161475	0.245265	0.124396	0.18241	0.422435	0.20861	0.396257	0.359132	0.296391	0.289454	0.277596
cg00417297	ZNF619	0.0565175	0.0485497	0.0164282	0.0323659	0.0379885	0.0195456	0.07194	0.0128141	0.040855	0.0537826	0.0165339	0.0592523	0.0205602
cg00418150	ALX4	0.493352	0.487102	0.528381	0.614097	0.347239	0.385066	0.56698	0.514193	0.555063	0.512313	0.437152	0.475608	0.522839
cg00419564	S100A6	0.042345	0.0511649	0.0216735	0.0474525	0.0403027	0.0229341	0.045635	0.0192203	0.10326	0.0502019	0.0179064	0.0667953	0.0204441
cg00420568	SHC3	0.145625	0.137816	0.0633388	0.108083	0.0808847	0.0697312	0.16979	0.0543797	0.158338	0.136776	0.0528694	0.0958235	0.0678045
cg00420715	VPS13B	0.033225	0.0337925	0.0221509	0.0277467	0.035209	0.0258489	0.0352475	0.0228169	0.0290625	0.0337491	0.0247948	0.0463885	0.022456
cg00420929	PGPEP1	0.390783	0.397771	0.388554	0.41485	0.445124	0.442284	0.335013	0.310222	0.269877	0.304525	0.272508	0.302194	0.338192
cg00422913	MGC14376	0.070545	0.0774939	0.0338704	0.0456127	0.0515456	0.0487283	0.06431	0.0355937	0.066575	0.0703875	0.0397141	0.0692363	0.0534764
cg00424946	SNTB2	0.0308075	0.040872	0.0140099	0.0300508	0.0369387	0.0172132	0.0368475	0.0118384	0.03721	0.0429207	0.0154193	0.0558213	0.0164746
cg00425710	MT1A	0.830087	0.771592	0.872175	0.831826	0.782068	0.763334	0.827355	0.891098	0.832595	0.821076	0.858508	0.790149	0.808157
cg00425792	PEX12	0.0784425	0.0841833	0.0606038	0.0760028	0.0816393	0.0574195	0.08221	0.0558648	0.06516	0.0865647	0.056985	0.0907258	0.0554719
cg00426056	CUTA	0.032815	0.0347438	0.0211609	0.0270858	0.0443782	0.021409	0.036325	0.0199176	0.0299375	0.0337943	0.0153001	0.0440821	0.0203757
cg00426498	MYO18A	0.186145	0.237212	0.127285	0.105591	0.224584	0.192216	0.170062	0.146268	0.164715	0.186235	0.157361	0.152401	0.154841
cg00426963	KIF27	0.0463925	0.0694587	0.0153351	0.0529984	0.0428901	0.0210628	0.0562175	0.0155763	0.053125	0.0717408	0.0125512	0.0801356	0.0181572
cg00427635	TBC1D21	0.294935	0.274046	0.253595	0.275843	0.300881	0.217921	0.309725	0.155024	0.2371	0.260993	0.120237	0.254901	0.161043
cg00429618	ZNF322B	0.102033	0.117671	0.0995122	0.157691	0.227396	0.135657	0.116698	0.117065	0.061945	0.106909	0.0996892	0.131598	0.122453
cg00430287	FRK	0.741388	0.786779	0.786274	0.648068	0.873341	0.84765	0.700247	0.767626	0.7285	0.756166	0.738452	0.702397	0.857122
cg00430945	LIN7B	0.0467525	0.0743347	0.0390442	0.0309574	0.0686897	0.0373101	0.04737	0.0444255	0.04012	0.0713591	0.0411169	0.0424946	0.0390016
cg00431050	ELOVL3	0.49774	0.61215	0.457014	0.499352	0.507469	0.517772	0.487963	0.540512	0.509918	0.438979	0.455556	0.434369	0.484384
cg00431114	C20ORF121	0.230365	0.258719	0.10238	0.1253	0.217842	0.202078	0.16509	0.130306	0.229865	0.224895	0.13713	0.193278	0.217251
cg00431549	MGP	0.331168	0.414196	0.546525	0.434878	0.389708	0.213541	0.346087	0.555558	0.404853	0.428256	0.356976	0.326638	0.258807
cg00432979	MRP63	0.033165	0.0458371	0.00894965	0.0362023	0.0551009	0.0145578	0.0350275	0.00712818	0.038485	0.049794	0.00615347	0.0580493	0.0141364
cg00433406	FLJ32784	0.807135	0.765828	0.744436	0.667146	0.864503	0.82649	0.762278	0.73615	0.69621	0.673413	0.67426	0.687979	0.745309
cg00434413	ARD1A	0.950965	0.95123	0.934448			0.950218	0.946368	0.927915	0.823927	0.881634	0.863229		0.930504
cg00435408	RSPRY1	0.070855	0.105069	0.0381739	0.0770891	0.0950773	0.0299277	0.07402	0.0231818	0.0965775	0.113785	0.0247715	0.0932359	0.0285738
cg00436282	STATH	0.67517	0.691433	0.355217	0.494973	0.688497	0.678097	0.653338	0.361901	0.52305	0.544537	0.523396	0.543736	0.600593
cg00436301	NT5DC1	0.0346825	0.0346095	0.0133894	0.0273742	0.0374179	0.0170965	0.0348375	0.0144811	0.028415	0.0334007	0.0132707	0.041831	0.014972
cg00436603	CYP2E1	0.629835	0.61581	0.371748	0.480303	0.796464	0.724617	0.564355	0.362809	0.478697	0.442173	0.38154	0.439877	0.494401
cg00441136	KIF3B	0.94327	0.920411	0.948198	0.953228	0.935451	0.936392	0.942485	0.928392	0.920577	0.863958	0.750801	0.837128	0.873259
cg00441382	STOML1	0.031235	0.032339	0.0244469	0.0197687	0.0258423	0.0229178	0.0339375	0.0209286	0.0299725	0.0333799	0.0344959	0.0331655	0.020141
cg00443307	KLRG1	0.575418	0.612232	0.58522	0.663945	0.482502	0.446445	0.59827	0.626785	0.435893	0.505113	0.473218	0.453352	0.439291
cg00445824	ISYNA1	0.117388	0.171768	0.0734889	0.0622613	0.0890144	0.127215	0.122225	0.0965227	0.119455	0.164041	0.13691	0.0604945	0.156983
cg00446235	F11R	0.198123	0.123539	0.0938798	0.136048	0.064184	0.075472	0.182198	0.0899653	0.143865	0.10406	0.116589	0.105094	0.160009
cg00447208	TMC8	0.362293	0.232868	0.374077	0.376893	0.113841	0.196808	0.391988	0.388079	0.481505	0.417226	0.388394	0.379097	0.405507
cg00448720	MGC48915	0.727525	0.737553	0.738962	0.759187	0.795573	0.813871	0.761413	0.697313	0.675723	0.614308	0.588213	0.571165	0.659131
cg00449941	SPAG5	0.0317725	0.0406783	0.0210509	0.029802	0.0415483	0.0210909	0.0448625	0.0192327	0.0358275	0.0406739	0.0153624	0.0503235	0.0202132
cg00451635	EMP2	0.343247	0.391765	0.109263	0.105273	0.511161	0.374149	0.28098	0.134509	0.219147	0.283382	0.209859	0.26021	0.318479
cg00453193	TES	0.0200975	0.0326426	0.0225834	0.015433	0.0443885	0.0172134	0.0183375	0.0270513	0.0186325	0.0323183	0.023864	0.0285502	0.0166441
cg00453258	FAM26C	0.705485	0.733933	0.736489	0.765306	0.734104	0.710767	0.736275	0.737866	0.71591	0.666826	0.674559	0.679653	0.671966
cg00459975	HMBOX1	0.0759175	0.0575972	0.0258391	0.0358363	0.0270669	0.0409749	0.0684	0.0359981	0.0613325	0.0560113	0.0452722	0.0695529	0.0533494
cg00461841	ATF7IP2	0.657325	0.629734	0.653951	0.626326	0.642991	0.742485	0.64524	0.698782	0.56022	0.54317	0.621648	0.545994	0.645363
cg00462311	NFATC4	0.179208	0.114468	0.111565	0.130633	0.133377	0.0738988	0.21246	0.100516	0.205122	0.128766	0.102765	0.196338	0.0589716
cg00462994	NAGS	0.07613	0.128617	0.0726925	0.0557193	0.0786839	0.0546064	0.073825	0.0859166	0.137593	0.116836	0.0807694	0.0622993	0.0990513
cg00463202	ADPRHL1	0.754212	0.827533	0.700252	0.787448	0.856361	0.79687	0.721075	0.790217	0.791225	0.798871	0.766514	0.751446	0.788366
cg00463577	C6ORF150	0.0461025	0.0751187	0.0497666	0.0317092	0.0440741	0.058171	0.04987	0.0443526	0.218342	0.106531	0.0420074	0.0622609	0.0541016
cg00463848	KRT2A	0.743483	0.780608	0.779631	0.785859	0.816914	0.835977	0.672688	0.781035	0.68375	0.694107	0.611516	0.627616	0.635713
cg00464269	TNFAIP1	0.0240675	0.0376661	0.0113986	0.0319959	0.0448133	0.0138767	0.0278025	0.00940976	0.0279325	0.0377245	0.00774688	0.0475557	0.0138346
cg00465284	LRRTM1	0.123493	0.125349	0.0634431	0.0708097	0.0369517	0.0361166	0.0552475	0.237174	0.373968	0.370926	0.311755	0.218936	0.34181
cg00465846	RNF139	0.03074	0.0380832	0.00851794	0.0368014	0.0439457	0.0111952	0.03443	0.00734278	0.030545	0.0369358	0.00647097	0.0559704	0.00987854
cg00466249	MGC15523	0.411215	0.416339	0.226072	0.317069	0.443074	0.435707	0.458165	0.194528	0.240155	0.325242	0.26498	0.331927	0.34579
cg00466436	DEFB126	0.47918	0.558951	0.320426	0.45608	0.727523	0.588169	0.485882	0.263697	0.3298	0.352132	0.293359	0.376216	0.351904
cg00466492	CTXN1	0.74699	0.722722	0.550388	0.729555	0.88443	0.754767	0.72086	0.555501	0.537555	0.552194	0.579444	0.64216	0.628149
cg00466544	C14ORF101	0.035715	0.0454191	0.0177493	0.0356046	0.0419551	0.0235965	0.037905	0.0174673	0.03226	0.047209	0.016232	0.0524586	0.0233777
cg00468146	ID4	0.286332	0.287278	0.111554	0.18848	0.0553772	0.176512	0.251887	0.150416	0.30644	0.235054	0.210236	0.226187	0.343587
cg00469635	PPME1	0.01442	0.0238764	0.00836181	0.0160483	0.0193443	0.0101745	0.016905	0.00825821	0.012485	0.0245431	0.00771344	0.0276259	0.0105966
cg00471562	WDR37	0.0312	0.0416579	0.0183777	0.0210166	0.0424603	0.025971	0.0375675	0.0173175	0.0342125	0.0459125	0.0170693	0.0363633	0.0279494
cg00472136	TAC3	0.830237	0.815806	0.826534	0.830854	0.860035	0.822728	0.824855	0.832695	0.801255	0.768314	0.768135	0.737046	0.768297
cg00472814	ADAMTS1	0.0579075	0.131447	0.0206312	0.0625122	0.0310249	0.0476607	0.054235	0.0276263	0.140432	0.0901044	0.0601158	0.0742447	0.0915989
cg00474004	IFNA14	0.638065	0.715738	0.761023	0.721232	0.869398	0.754118	0.649475	0.816336	0.48539	0.615474	0.726318	0.555817	0.57958
cg00474209	DLL1	0.06703	0.070565	0.0633003	0.0450734	0.0622118	0.0427729	0.087075	0.0539582	0.0693475	0.0693103	0.055004	0.073827	0.0400734
cg00475955	C9ORF114	0.0248225	0.0307719	0.00667419	0.0254341	0.0377202	0.0107691	0.027195	0.00553491	0.029305	0.0289244	0.00540069	0.0495699	0.0105442
cg00476577	ZNF217	0.07432	0.0744748	0.0451607	0.100591	0.0671351	0.0328167	0.084525	0.0368932	0.0770975	0.0709784	0.0347996	0.0860365	0.0281003
cg00476580	ANP32E	0.0302625	0.0335872	0.015242	0.0239381	0.0284886	0.0148499	0.0346125	0.0135198	0.02833	0.0348474	0.0138455	0.0393319	0.0152652
cg00479269	C2ORF29	0.06706	0.0767504	0.0310343	0.0606733	0.0896676	0.0320427	0.0793125	0.0265823	0.072105	0.0820576	0.0288913	0.0950998	0.0303975
cg00480115	FXYD3	0.687142	0.709641	0.273912	0.396238	0.817183	0.689162	0.683325	0.293292	0.375553	0.492265	0.47867	0.445994	0.586738
cg00480209	C17ORF48	0.0357225	0.0400871	0.026124	0.028278	0.0299909	0.0272311	0.0361675	0.0229266	0.0350925	0.0399466	0.024393	0.043896	0.0253688
cg00480356	HYPK	0.225615	0.252899	0.110601	0.108938	0.139203	0.226455	0.238757	0.120813	0.202975	0.239193	0.0869616	0.143428	0.211427
cg00481227	CTNNBL1	0.170485	0.211312	0.0905619	0.173819	0.2476	0.162893	0.203047	0.0836629	0.167385	0.163659	0.0853623	0.175977	0.111728
cg00483154	DDX41	0.0197425	0.0291865	0.0359755	0.0168565	0.0329277	0.0148138	0.0272625	0.0358198	0.0232625	0.0294079	0.0325878	0.0323286	0.012985
cg00485296	NME3	0.0492475	0.0397999	0.00851344	0.027952	0.0205579	0.0139934	0.04919	0.0127554	0.0358075	0.043519	0.0203224	0.0460249	0.0173634
cg00485380	CBX3	0.05092	0.0564565	0.0316246	0.0416209	0.0559469	0.0307429	0.054665	0.0346752	0.0511625	0.056799	0.0310059	0.0589664	0.0276475
cg00487159	SOCS1	0.0429475	0.0467069	0.0285236	0.0305364	0.043218	0.0359361	0.04624	0.0338771	0.045005	0.0476525	0.048321	0.048737	0.0329714
cg00488300	TPSG1	0.87179	0.818917	0.833206	0.885715	0.906217	0.87762	0.86866	0.74566	0.797575	0.661811	0.593793	0.697028	0.701088
cg00488364	IL13RA2	0.700215	0.605005	0.645866			0.7844	0.633158	0.696118	0.559553	0.624938	0.644026		0.718506
cg00488718	MGC33302	0.04016	0.0574832	0.0177713	0.0357801	0.0514537	0.0196933	0.0495075	0.0132265	0.0435125	0.0615892	0.013171	0.0608115	0.0185162
cg00489401	FLT4	0.290885	0.345156	0.169353	0.204597	0.104603	0.197551	0.182565	0.368003	0.564928	0.505959	0.579109	0.431732	0.598274
cg00491404	EPS8L3	0.765327	0.733707	0.83781	0.821246	0.862857	0.789532	0.77775	0.827339	0.754782	0.669501	0.744271	0.70161	0.698265
cg00491839	PPP1R15A	0.077935	0.0774415	0.0652032	0.055608	0.0771047	0.0926878	0.0714325	0.0755716	0.070215	0.075703	0.0961543	0.0828614	0.0820879
cg00493400	STAT1	0.03909	0.0434632	0.0216322	0.0326837	0.045318	0.0176544	0.040665	0.0179355	0.03716	0.0424653	0.0162859	0.052043	0.0168604
cg00495415	SP1	0.0295475	0.039689	0.0460092	0.0320584	0.0446023	0.0159656	0.035755	0.035693	0.0348125	0.0417154	0.0405207	0.0537853	0.0159964
cg00495442	KIAA1219	0.053225	0.068388	0.0270343	0.061264	0.0557661	0.0285921	0.05678	0.0253558	0.0640675	0.0730954	0.0232166	0.0796653	0.0248372
cg00495491	ITPR2	0.75722	0.75515	0.74845	0.762604	0.781889	0.740111	0.798355	0.751504	0.62334	0.64363	0.681139	0.639473	0.645892
cg00496170	ATP6V1D	0.0330625	0.035951	0.0169839	0.0327506	0.0437925	0.0202417	0.036955	0.0187551	0.0302325	0.038894	0.0169939	0.0506304	0.0182635
cg00497084	PPEF1	0.753445	0.762442	0.756875			0.848208	0.764217	0.757255	0.642035	0.67134	0.593062		0.706465
cg00497251	RNPEPL1	0.0399525	0.0771804	0.0244436	0.0282464	0.0566987	0.046399	0.0338575	0.0311523	0.0354775	0.0671388	0.0359447	0.0494758	0.0459537
cg00498305	SLC18A2	0.323182	0.393119	0.14906	0.184005	0.363549	0.24564	0.277245	0.209582	0.37252	0.31962	0.248812	0.280774	0.276523
cg00498604	TLL1	0.22316	0.237308	0.178607	0.227397	0.176805	0.0882019	0.183735	0.331115	0.389135	0.346571	0.157955	0.277971	0.181607
cg00499599	MCM3AP	0.0411025	0.0512197	0.0404505	0.0356389	0.0499127	0.0268113	0.04368	0.0208632	0.0461475	0.0508676	0.0223846	0.0615001	0.0239504
cg00499822	CXCL12	0.456672	0.371287	0.330918	0.406347	0.132666	0.229217	0.455213	0.304521	0.461715	0.433256	0.461709	0.458998	0.460003
cg00500400	EP300	0.06452	0.075632	0.0425292	0.0589038	0.0598734	0.0471359	0.0734	0.0424533	0.0597525	0.0701043	0.0346596	0.0868425	0.0411229
cg00501366	ALOX12B	0.733472	0.788361	0.803083	0.797433	0.845213	0.822182	0.777127	0.792976	0.695763	0.693125	0.648262	0.667956	0.634636
cg00502442	ZDHHC14	0.0210825	0.0285204	0.0144575	0.0262656	0.0282177	0.0137047	0.02148	0.0123048	0.021205	0.0309883	0.0100886	0.038726	0.0126641
cg00503458	KIAA0907	0.068715	0.087115	0.051299	0.0863767	0.163746	0.0346452	0.083965	0.0474961	0.079145	0.0973383	0.0283798	0.101587	0.0326256
cg00503840	DLX5	0.51223	0.430709	0.583974	0.56577		0.35083	0.521572	0.638154	0.624085	0.607574	0.628693	0.55413	0.601511
cg00504595	TNFRSF19	0.269535	0.334403	0.158911	0.180768	0.515331	0.401287	0.292072	0.149755	0.269618	0.274119	0.225065	0.22942	0.208577
cg00509616	GCOM1	0.170698	0.249327	0.053548	0.0907951	0.14501	0.152017	0.143	0.0885006	0.18175	0.192613	0.139808	0.120661	0.181602
cg00509670	PAX9	0.41232	0.252423	0.14701	0.221889	0.24651	0.213709	0.400068	0.238628	0.60406	0.380789	0.324809	0.412564	0.481334
cg00510787	C6ORF96	0.123332	0.0882059	0.108214	0.494981	0.119347	0.0565136	0.1075	0.0859675	0.109115	0.0833782	0.065863	0.349219	0.0517023
cg00510956	KHDRBS1	0.838583	0.862454	0.868437	0.871	0.857118	0.870024	0.824763	0.901014	0.816135	0.839946	0.874954	0.792278	0.884122
cg00511475	CDH15	0.40851	0.430699	0.300423	0.363896	0.381448	0.416585	0.392595	0.351996	0.417372	0.387858	0.400122	0.378805	0.450429
cg00512031	CYTL1	0.76237	0.790225	0.787028	0.766807	0.852491	0.808997	0.761995	0.733812	0.621672	0.669744	0.573873	0.652041	0.657085
cg00512279	SLC18A2	0.12243	0.0806767	0.0438904	0.0562503	0.0331549	0.0324661	0.0394825	0.143278	0.221938	0.243852	0.23218	0.183488	0.288354
cg00512374	IGFBP4	0.0345275	0.0578122	0.0191254	0.0267232	0.0329133	0.0289826	0.0431475	0.0221078	0.03713	0.0520991	0.0215587	0.0489989	0.0262122
cg00513220	MOSC2	0.131225	0.13387	0.0328967	0.07231	0.0306394	0.0859051	0.119707	0.0512877	0.134227	0.118823	0.0915569	0.114351	0.174761
cg00513467	KLHL9	0.0644525	0.0645813	0.0308125	0.0636721	0.0702268	0.0354655	0.06543	0.0313888	0.074855	0.0707971	0.0323698	0.0923355	0.0341042
cg00514407	SERPINE2	0.08656	0.08693	0.0636787	0.0928072	0.0420235	0.0390454	0.0887575	0.0349928	0.062355	0.107629	0.051922	0.0998064	0.060235
cg00514895	CPZ	0.0714925	0.147404	0.0259538	0.0662113	0.0399077	0.0608873	0.0718175	0.0323868	0.153407	0.0936529	0.0685355	0.0885304	0.097948
cg00515905	EPS8L3	0.906892	0.904406	0.93969	0.920983	0.947395	0.926603	0.907125	0.941041	0.907267	0.839282	0.89975	0.817405	0.872349
cg00516481	PDE9A	0.377425	0.275585	0.131714	0.134761	0.156347	0.206571	0.280093	0.201678	0.40252	0.325444	0.260571	0.267173	0.328341
cg00518911	HOXA10	0.626375	0.579205	0.489029	0.73227	0.699875	0.628582	0.60463	0.593902	0.612548	0.572571	0.586473	0.684128	0.636491
cg00518989	LIMK2	0.0208825	0.0378864	0.0287146	0.0213052	0.0355438	0.0145327	0.021275	0.0293557	0.0296225	0.0365047	0.0276513	0.0311337	0.0135254
cg00519208	EVI5	0.603973	0.66832	0.505452	0.585822	0.66975	0.682602	0.558822	0.4407	0.484435	0.489549	0.350007	0.482272	0.479622
cg00519627	CORO7	0.030885	0.037767	0.0115582	0.0265655	0.0291567	0.0169704	0.029025	0.00975393	0.0302925	0.0341615	0.00919808	0.0470901	0.0156878
cg00520135	TPM1	0.810963	0.808318	0.857465	0.886467	0.918451	0.82949	0.810825	0.868732	0.879528	0.772311	0.838874	0.810838	0.837808
cg00520708	FLJ37562	0.23041	0.227594	0.0986412	0.177248	0.150158	0.0894007	0.240983	0.0576025	0.275927	0.217398	0.0818694	0.242039	0.116235
cg00521434	GPR61	0.8625	0.863848	0.902387	0.861629	0.928003	0.890936	0.816153	0.918146	0.798545	0.761375	0.810629	0.715936	0.778128
cg00521598	MYCBP	0.069145	0.0979305	0.0481925	0.0657943	0.0925008	0.0288432	0.074595	0.0295797	0.0816725	0.0966814	0.0280105	0.0859175	0.0314117
cg00522034	CBLB	0.01778	0.0260261	0.00681113	0.0178514	0.0223133	0.00945559	0.0191675	0.00564912	0.0182875	0.0250216	0.00501548	0.0286809	0.00792802
cg00522316	KHSRP	0.02822	0.051839	0.0373541	0.0354969	0.0478755	0.0284423	0.0359275	0.0316191	0.0431775	0.0563778	0.0228733	0.062039	0.0255342
cg00524288	UPP1	0.057265	0.0554189	0.0346757	0.0394133	0.0575304	0.0553244	0.05904	0.0386327	0.0534825	0.0540863	0.0444	0.0623619	0.053233
cg00528052	JARID1B	0.0155925	0.0284254	0.0171103	0.0153543	0.0240881	0.0111506	0.01589	0.0212585	0.0385275	0.0288048	0.0208874	0.0285664	0.0118134
cg00528967	STK24	0.025675	0.0322277	0.0147523	0.0236225	0.0216707	0.0174529	0.0291725	0.0127403	0.02524	0.0322128	0.0144229	0.0353045	0.0205179
cg00532335	LGI1	0.411033	0.497038	0.363296	0.365421	0.661437	0.54049	0.423577	0.310576	0.368538	0.345784	0.294252	0.364689	0.297062
cg00532890	PBX1	0.05213	0.0766337	0.0365413	0.0593933	0.066838	0.0251735	0.0597425	0.0179144	0.064365	0.0812657	0.0189702	0.0828777	0.0275134
cg00534274	SLC7A11	0.282062	0.228382	0.139825	0.193852	0.242533	0.238053	0.286693	0.152938	0.169802	0.185595	0.18265	0.224615	0.202814
cg00534856	CGB	0.934462	0.881068	0.881467	0.942852	0.895358	0.913662	0.93407	0.82951	0.859875	0.785204	0.772579	0.840763	0.879056
cg00536175	GATA1	0.814867	0.858967	0.850805			0.839004	0.796382	0.858827	0.750945	0.810453	0.699757		0.734439
cg00537910	ABCB6	0.855812	0.860322	0.863697	0.892688	0.856366	0.875094	0.86181	0.873464	0.867605	0.853345	0.861774	0.861412	0.871098
cg00539322	SAG	0.662242	0.689423	0.683444	0.692849	0.685903	0.716281	0.647875	0.679485	0.563403	0.579458	0.574203	0.528286	0.599964
cg00539716	HTLF	0.06179	0.0705409	0.0560983	0.0417454	0.0589256	0.0410747	0.0586225	0.0586286	0.0650725	0.0693696	0.062025	0.0595338	0.0401524
cg00539955	PARVB	0.77848	0.685362	0.710087	0.760254	0.740949	0.708281	0.72905	0.755239	0.717307	0.655609	0.737934	0.73474	0.686186
cg00540544	CSRP1	0.0288275	0.0385188	0.0254013	0.0204487	0.0238036	0.0273719	0.0314175	0.0271223	0.029885	0.0427544	0.0250127	0.0369516	0.0236691
cg00540769	ACOT12	0.350853	0.353068	0.294475	0.28811	0.229779	0.268952	0.279033	0.452992	0.415598	0.481104	0.417836	0.399487	0.498928
cg00542846	APP	0.0901	0.0849482	0.124669	0.325151	0.091904	0.0581225	0.0868275	0.117927	0.08162	0.0787148	0.076364	0.22412	0.0494646
cg00544557	DSCR10	0.90947	0.863763	0.889991	0.937982	0.918249	0.913361	0.90662	0.892301	0.874707	0.830273	0.82676	0.851227	0.864773
cg00545573	TAOK3	0.0908125	0.129497	0.0490878	0.107817	0.209437	0.0598967	0.10572	0.0416251	0.09242	0.135707	0.0458513	0.123002	0.0556112
cg00546491	PDE1C	0.389417	0.378409	0.37865	0.442882	0.262729	0.341465	0.352288	0.523853	0.48082	0.491326	0.505891	0.46495	0.501181
cg00546897	LOC284837	0.508018	0.595965	0.267123	0.364541	0.214787	0.383581	0.517657	0.276556	0.342895	0.378774	0.381119	0.345508	0.435999
cg00547018	ALG1	0.196593	0.206607	0.18023	0.214747	0.419178	0.127904	0.205937	0.162281	0.212523	0.216809	0.161334	0.22449	0.115775
cg00547789	RAB39B	0.207882	0.185314	0.113698			0.0180817	0.171183	0.214529	0.27511	0.184929	0.170711		0.0564172
cg00547829	TUBD1	0.04784	0.069646	0.0293479	0.0546291	0.0673096	0.0256702	0.0509725	0.0268333	0.06382	0.0734457	0.0300142	0.0867226	0.0231002
cg00548060	NPL	0.72934	0.804518	0.824562	0.75514	0.857071	0.787826	0.710082	0.848204	0.689303	0.751524	0.819779	0.697923	0.784442
cg00548268	NPTX2	0.4995	0.47784	0.427415	0.473954	0.35616	0.402043	0.466873	0.6208	0.726038	0.694042	0.676194	0.597567	0.657946
cg00550617	KRTAP9-4	0.461462	0.505371	0.418207	0.453749	0.640125	0.514843	0.438692	0.433174	0.389782	0.365888	0.362796	0.35483	0.304414
cg00551244	C8ORF78	0.778347	0.751803	0.80703	0.801249	0.870989	0.831034	0.746182	0.841949	0.708515	0.720307	0.675515	0.715388	0.790425
cg00554173	PROSAPIP1	0.793965	0.77236	0.746904	0.782969	0.850335	0.828406	0.8121	0.739502	0.68993	0.690025	0.638747	0.664268	0.694366
cg00554250	NR1H3	0.537928	0.440313	0.695304	0.647429	0.273748	0.347404	0.59312	0.717352	0.595555	0.537986	0.580265	0.518036	0.521482
cg00554682	C2ORF10	0.11099	0.0701598	0.0470632	0.0557652	0.0575701	0.055431	0.06441	0.101336	0.207835	0.180528	0.191262	0.13037	0.178239
cg00554702	CHEK1	0.21814	0.251702	0.256592	0.194143	0.203211	0.157489	0.23808	0.239121	0.299998	0.291217	0.24745	0.238422	0.136744
cg00556408	TMPRSS6	0.805423	0.797404	0.799725	0.804952	0.776884	0.819683	0.828832	0.775859	0.739155	0.634986	0.642776	0.656415	0.677224
cg00557354	ARHGEF7	0.07498	0.0891537	0.0609061	0.0390034	0.0680069	0.0448789	0.0456025	0.0519818	0.102217	0.168365	0.0963556	0.0971689	0.212382
cg00559473	AAAS	0.02918	0.0458731	0.0474914	0.0309126	0.0501188	0.0357273	0.0295075	0.0609238	0.03213	0.0475316	0.0532469	0.0495568	0.0284618
cg00560119	STXBP1	0.05966	0.0731534	0.0187479	0.0512292	0.0664438	0.0249215	0.0644225	0.0147261	0.073455	0.0743195	0.0172408	0.0993309	0.026385
cg00563229	XKR8	0.0202325	0.0308795	0.0270932	0.0218858	0.0336026	0.0123064	0.019525	0.0289283	0.0223875	0.0288252	0.024384	0.0353853	0.0110241
cg00563845	PXK	0.259323	0.264387	0.0908832	0.147315	0.333584	0.253228	0.239037	0.123432	0.235745	0.247732	0.177677	0.256735	0.234931
cg00563926	TGFBR3	0.447198	0.300802	0.190033	0.190267	0.10868	0.165085	0.375812	0.237813	0.42551	0.367196	0.300346	0.296917	0.360229
cg00563932	PTGDS	0.736625	0.687608	0.724171	0.731238	0.484146	0.597417	0.767968	0.705209	0.60959	0.583445	0.541189	0.546012	0.586868
cg00564163	STEAP4	0.200917	0.239601	0.138694	0.165811	0.174213	0.151829	0.201645	0.16842	0.363967	0.293539	0.213486	0.25629	0.224131
cg00565075	EIF3S6IP	0.201605	0.150277	0.183715	0.163538	0.16267	0.177052	0.206705	0.163558	0.107823	0.241464	0.157513	0.187991	0.189208
cg00565688	TP73	0.372723	0.298107	0.113626	0.174675		0.208974	0.342465	0.145702	0.47185	0.322449	0.31562	0.258259	0.399581
cg00566759	DSC2	0.071055	0.124205	0.0291624	0.064764	0.0485472	0.0510141	0.068545	0.0289469	0.11723	0.0900766	0.0566036	0.0775392	0.0765863
cg00567479	FARP2	0.0428225	0.0558101	0.0278823	0.0545124	0.0422791	0.0232599	0.056615	0.0203704	0.0640425	0.0650771	0.0190108	0.0707062	0.0229328
cg00567749	CSPG2	0.146178	0.116196	0.106922	0.104478	0.119197	0.0514112	0.0850475	0.156661	0.208363	0.192348	0.192117	0.183798	0.18962
cg00568128	C10ORF118	0.0717175	0.079877	0.0603651	0.0410875	0.0728766	0.0544814	0.0704725	0.0614364	0.0673425	0.0811026	0.0636668	0.0662075	0.0541388
cg00568792	STT3A	0.075805	0.0757042	0.057956	0.0740766	0.104709	0.0682625	0.070365	0.0606413	0.0753475	0.0722018	0.0631321	0.0992641	0.0642694
cg00569620	ABHD10	0.0700925	0.0791218	0.0480856	0.057829	0.0825018	0.0492912	0.0767125	0.0423424	0.06496	0.0750421	0.0449073	0.0802392	0.0435473
cg00571634	WDR5B	0.152947	0.272131	0.150687	0.236041	0.373024	0.10106	0.158243	0.130437	0.168467	0.28258	0.120318	0.136157	0.0960372
cg00572797	RUNX3	0.965967	0.969333	0.942408	0.974402	0.979261	0.971633	0.961843	0.970416	0.95054	0.964424	0.971037	0.94404	0.975575
cg00573606	COL6A3	0.662662	0.682479	0.607795	0.531551	0.894147	0.770413	0.58474	0.637681	0.71759	0.623232	0.56627	0.519958	0.612928
cg00575744	HLA-DMB	0.08789	0.0958041	0.0849373	0.0916446	0.0668934	0.0465496	0.104423	0.0572116	0.04804	0.0819495	0.0621711	0.0853641	0.0461044
cg00576250	ZNF663	0.142292	0.132206	0.0500148	0.0798549	0.0786159	0.0779463	0.108805	0.126625	0.137597	0.191798	0.114852	0.168271	0.177979
cg00577167	ALDOB	0.533145	0.59305	0.399908	0.488389	0.699292	0.683075	0.501225	0.36509	0.43824	0.498319	0.329122	0.486826	0.484091
cg00577464	SHH	0.1043	0.078626	0.0266543	0.0316111	0.0380162	0.0233206	0.0291525	0.102253	0.134068	0.13403	0.165135	0.0813054	0.158095
cg00578575	ZNF596	0.122847	0.122734	0.0541787	0.0921738	0.0911191	0.0570669	0.155605	0.0534284	0.134965	0.116316	0.0552635	0.110726	0.0523811
cg00579393	REG1B	0.64882	0.756895	0.659606	0.685846	0.768777	0.758026	0.674538	0.702295	0.41959	0.577241	0.507115	0.536566	0.572479
cg00579402	FUT6	0.715453	0.590514	0.415349	0.483022	0.570722	0.615688	0.742278	0.409915	0.676007	0.538439	0.528108	0.608334	0.648118
cg00581156	HSA9761	0.034275	0.0505025	0.0129195	0.0289362	0.0334566	0.0168032	0.03918	0.00926744	0.035365	0.0522506	0.00922869	0.0485734	0.0176503
cg00582372	S100G	0.531197	0.535834	0.554365			0.544813	0.586645	0.577602	0.529868	0.487549	0.554961		0.529207
cg00582628	RGS20	0.203392	0.247173	0.154159	0.123882	0.370826	0.282362	0.2215	0.128698	0.172555	0.185991	0.15324	0.134214	0.111607
cg00584022	KRAS	0.0354625	0.0496983	0.0309951	0.0366986	0.0413685	0.0232374	0.033775	0.0140804	0.0398475	0.0498487	0.0148865	0.0521034	0.0238167
cg00585790	LIMS1	0.547257	0.417927	0.627292	0.590359	0.239149	0.339309	0.552575	0.663177	0.559485	0.528962	0.534988	0.529435	0.5586
cg00585846	NFKBIL1	0.0506375	0.0481918	0.0239522	0.0427448	0.0448261	0.031804	0.0569225	0.0218436	0.0530625	0.0478299	0.0207316	0.0646093	0.0291103
cg00586909	CDKAL1	0.203412	0.193953	0.199535	0.144803	0.135791	0.0935839	0.228843	0.170526	0.271615	0.23239	0.171572	0.198717	0.0910826
cg00587613	GPR152	0.804447	0.806718	0.825503	0.856574	0.860703	0.85296	0.782643	0.800966	0.794315	0.709004	0.634867	0.653543	0.716883
cg00592315	C14ORF152	0.76473	0.821012	0.785338	0.734427	0.769357	0.809672	0.73665	0.833989	0.713388	0.76953	0.794341	0.666314	0.736695
cg00594118	COBRA1	0.15861	0.0988199	0.0911599	0.0407892	0.0779072	0.108737	0.149352	0.113088	0.13974	0.116967	0.114758	0.0602393	0.102152
cg00594952	RIMS3	0.728825	0.773959	0.630676	0.659697	0.839903	0.73113	0.678405	0.769431	0.761445	0.767228	0.729797	0.716324	0.811805
cg00596686	STS	0.772815	0.682388	0.753141			0.814673	0.761058	0.810447	0.576815	0.701015	0.772497		0.77471
cg00597076	MYO1C	0.70552	0.638945	0.601437	0.663811	0.595889	0.619065	0.647153	0.630017	0.78775	0.574414	0.524793	0.56088	0.633499
cg00598858	PRKCSH	0.0456525	0.0517429	0.0175812	0.0357504	0.0429385	0.0206361	0.05719	0.0163112	0.04227	0.0482429	0.0132998	0.0641389	0.0200355
cg00600110	FAM9A	0.950175	0.930233	0.949113			0.933926	0.937275	0.919765	0.894877	0.877124	0.880436		0.883235
cg00600684	BRWD2	0.81536	0.807581	0.851777	0.828557	0.86506	0.889915	0.788058	0.896055	0.751717	0.748755	0.871301	0.748367	0.892801
cg00601486	H1T2	0.903455	0.887487	0.922126	0.918577	0.922719	0.914796	0.90493	0.917474	0.803217	0.844895	0.85171	0.814227	0.871629
cg00602891	C17ORF62	0.0863575	0.0837243	0.042047	0.067598	0.108734	0.0414615	0.105595	0.0425663	0.092335	0.08367	0.0367341	0.120844	0.038425
cg00603172	BOK	0.835023	0.838947	0.620436	0.807071	0.883375	0.842975	0.77312	0.640596	0.8	0.703976	0.696089	0.681215	0.804159
cg00605270	SMPDL3B	0.041225	0.0471923	0.0407333	0.0223422	0.0370746	0.0177425	0.0436525	0.0475893	0.03586	0.043287	0.0428939	0.0390232	0.0229408
cg00609097	TESK2	0.0355725	0.0382135	0.0120841	0.0305442	0.0355581	0.0174965	0.0412075	0.0171667	0.038635	0.0391474	0.0138894	0.0547981	0.0164761
cg00611397	GTPBP5	0.825032	0.81881	0.835255	0.828077	0.854846	0.872985	0.79704	0.870696	0.803975	0.806259	0.865018	0.792578	0.869125
cg00612467	HADHSC	0.0448325	0.0618092	0.0746399	0.0429318	0.0865872	0.0259917	0.0517075	0.0738176	0.04403	0.062931	0.0718543	0.0624573	0.0254918
cg00613255	INS	0.796472	0.788414	0.78659	0.845518		0.86534	0.850742	0.705639	0.686187	0.629826	0.626376	0.639021	0.701176
cg00613344	KIAA1822L	0.79037	0.789864	0.835295	0.787614	0.741157	0.850521	0.776508	0.838678	0.73573	0.723951	0.772581	0.680441	0.809117
cg00614413	PTPRS	0.518545	0.526725	0.569779	0.774599	0.389575	0.45792	0.473225	0.567208	0.475635	0.503226	0.503796	0.571256	0.349174
cg00615241	PRTN3	0.343295	0.386287	0.227472	0.243418	0.130471	0.22368	0.338002	0.239225	0.290285	0.267514	0.24652	0.250544	0.241543
cg00615377	RBM9	0.197892	0.256906	0.0606428	0.120077	0.0789114	0.0996216	0.179255	0.0808943	0.180065	0.213175	0.117382	0.156797	0.141464
cg00615915	SERPINB8	0.151728	0.164063	0.109987	0.0955226	0.0971224	0.119784	0.177388	0.118458	0.1571	0.164057	0.103553	0.135541	0.120568
cg00616129	STYK1	0.09014	0.0929985	0.0412559	0.0782196	0.0551969	0.047236	0.096895	0.0405775	0.0731075	0.077685	0.0439087	0.0831758	0.0596647
cg00616135	LACTB	0.612035	0.606191	0.32187	0.355416	0.712568	0.64271	0.501308	0.43153	0.616835	0.513491	0.460299	0.530205	0.583437
cg00616369	NCL	0.026835	0.0322844	0.00984125	0.0249734	0.0379314	0.0133884	0.027415	0.0103382	0.02721	0.034589	0.00930603	0.0414485	0.0141865
cg00617305	TMEM58	0.06031	0.0818694	0.0225417	0.0505818	0.0414184	0.0289524	0.0533575	0.0165887	0.09196	0.0716567	0.0617514	0.10399	0.0969472
cg00618396	VBP1	0.137535	0.352865	0.278571			0.0157047	0.274805	0.27954	0.26014	0.183274	0.253994		0.0141651
cg00619207	DENND2D	0.463705	0.544968	0.522562	0.608113	0.503455	0.510463	0.47283	0.534879	0.528728	0.58332	0.556979	0.583003	0.5805
cg00620024	PPP6C	0.591708	0.612235	0.700249	0.689886	0.828404	0.761509	0.588385	0.722546	0.62938	0.631581	0.636408	0.610035	0.727622
cg00620223	CENPF	0.071645	0.062387	0.0424115	0.0498512	0.0438953	0.0366406	0.076885	0.0405367	0.058645	0.0619418	0.0249182	0.0686944	0.0358389
cg00620629	C6ORF113	0.03857	0.0494871	0.0323736	0.0275155	0.0462828	0.0153489	0.0468225	0.0273614	0.06258	0.0596785	0.0263634	0.0452268	0.0125496
cg00620857	ACOT4	0.87218	0.883032	0.904844	0.925107	0.897108	0.904109	0.841428	0.906612	0.87861	0.881007	0.89532	0.82857	0.900375
cg00622552	ODF3L1	0.176945	0.30435	0.0600762	0.0712133	0.169948	0.182673	0.147942	0.0607443	0.140658	0.176802	0.103124	0.126251	0.137123
cg00622677	TSPAN5	0.054185	0.0692096	0.0423686	0.0620766	0.0942166	0.0425591	0.056265	0.0475488	0.0554575	0.0696373	0.0419853	0.0874597	0.038122
cg00623593	DOCK1	0.877665	0.87201	0.892351	0.893483	0.886246	0.877432	0.876623	0.873895	0.808787	0.830253	0.831445	0.819521	0.839414
cg00625425	ANKRD38	0.582637	0.630824	0.521889	0.558028	0.753335	0.651766	0.560375	0.471443	0.52825	0.53173	0.491742	0.55475	0.636585
cg00625653	WNT7A	0.0994	0.189967	0.0280846	0.0861362	0.0500447	0.0589019	0.08776	0.0361085	0.182218	0.129292	0.0789682	0.106769	0.112233
cg00626119	NTRK1	0.480522	0.638621	0.472391	0.576282	0.725754	0.645088	0.492682	0.469851	0.498455	0.492852	0.421994	0.476511	0.450588
cg00626466	GNS	0.64149	0.640479	0.59879	0.620546	0.503981	0.543334	0.67013	0.627519	0.46201	0.499766	0.460676	0.46902	0.527712
cg00627233	REG3G	0.579658	0.625019	0.602181	0.616318	0.700465	0.687038	0.595615	0.532571	0.39058	0.462931	0.392765	0.440205	0.432107
cg00627286	UGDH	0.04385	0.0872431	0.0484145	0.0488971	0.0820289	0.0572392	0.049005	0.0556312	0.04781	0.101123	0.0595856	0.0742719	0.0712866
cg00629217	LNX1	0.677123	0.704791	0.371351	0.48657	0.654812	0.688268	0.65299	0.386764	0.502472	0.592525	0.448846	0.54791	0.53921
cg00629585	GFI1B	0.259655	0.277716	0.232709	0.300758	0.207117	0.142065	0.280793	0.235941	0.318642	0.354012	0.211451	0.300029	0.238376
cg00630164	KCNQ4	0.11605	0.0921982	0.0282378	0.0638554	0.0451019	0.0477186	0.103453	0.0400825	0.151875	0.101054	0.0577976	0.142536	0.134918
cg00630249	CYB561D1	0.0333775	0.0368512	0.0191949	0.0282167	0.0348902	0.0227346	0.03188	0.016256	0.034135	0.0368693	0.0160992	0.0420863	0.0231126
cg00630583	POLE	0.026755	0.0424166	0.0192238	0.0229457	0.0287068	0.0215034	0.0309225	0.0138324	0.0231175	0.0427656	0.0155187	0.0377511	0.0218137
cg00631230	VPS33A	0.0363325	0.0388963	0.0461309	0.0269112	0.0442101	0.0143125	0.0410025	0.0446751	0.03746	0.043938	0.0450975	0.0429504	0.0141048
cg00633969	PARP9	0.812787	0.877219	0.714682	0.822438	0.900183	0.846008	0.80323	0.746425	0.740797	0.716725	0.727416	0.751059	0.830871
cg00634577	HIST1H4K	0.0630025	0.0418836	0.0306658	0.040105	0.0244675	0.0415669	0.054705	0.0282494	0.13253	0.106868	0.0329997	0.0716396	0.0731667
cg00635481	ZNF76	0.0295825	0.0291398	0.0213841	0.0264089	0.0309659	0.0198414	0.0281175	0.0226846	0.026115	0.0357987	0.0191609	0.0411333	0.0143048
cg00636639	MRRF	0.02724	0.0393597	0.0155581	0.032442	0.0476527	0.0233333	0.0302525	0.0140627	0.0355825	0.0377563	0.0147248	0.0406923	0.0267403
cg00638514	OTOP3	0.0909475	0.101071	0.0205544	0.0580675	0.0664821	0.0487585	0.064225	0.0234432	0.137588	0.0975161	0.0489795	0.115438	0.0774303
cg00642303	CENTB2	0.033515	0.0378701	0.0216937	0.0268176	0.0265176	0.0243802	0.039415	0.0203263	0.030585	0.0383184	0.0191097	0.0393763	0.0238513
cg00643392	RTBDN	0.25686	0.308637	0.126541	0.187856	0.271755	0.285638	0.229258	0.145872	0.23221	0.248681	0.192179	0.216894	0.243365
cg00644033	MUC3B	0.879515	0.862403	0.891285	0.935264	0.947259	0.906136	0.870807	0.874176	0.77942	0.755556	0.750232	0.808499	0.761752
cg00645224	GTF2IRD2	0.0404875	0.0377688	0.0156407	0.0296746	0.0396352	0.0222709	0.04262	0.0151782	0.0362875	0.0408714	0.015355	0.0543058	0.0195362
cg00645579	IRF7	0.719275	0.651921	0.840718	0.855037	0.479056	0.555393	0.762795	0.810414	0.77652	0.655188	0.677049	0.670872	0.679172
cg00645922	TMED7	0.0380025	0.0389968	0.0356992	0.0346575	0.0343931	0.0281658	0.0395075	0.0413685	0.0298275	0.0383329	0.0382579	0.0706114	0.0223449
cg00646140	ARSD	0.111402	0.187896	0.0356091			0.0461076	0.103773	0.0424662	0.176902	0.120965	0.0752144		0.0617195
cg00646492	GSTO1	0.173503	0.162456	0.0821862	0.150552	0.103933	0.0668123	0.19625	0.0445351	0.225827	0.184198	0.0489569	0.159808	0.0661345
cg00647741	ZNF274	0.319115	0.331399	0.185542	0.206224	0.495432	0.317807	0.316227	0.203282	0.251065	0.249614	0.228213	0.24327	0.225617
cg00648153	SLC17A5	0.0527575	0.0633671	0.0312817	0.0553824	0.0702354	0.0307505	0.068985	0.0262077	0.0625825	0.0705489	0.02468	0.0839773	0.0276634
cg00648883	LOC196549	0.418138	0.423493	0.351361	0.378732	0.105209	0.226796	0.437107	0.338507	0.441058	0.405461	0.255557	0.365232	0.261899
cg00650762	EPHB2	0.02806	0.0369259	0.00727197	0.0312037	0.019966	0.0137604	0.0304625	0.00617492	0.087215	0.0406875	0.00824526	0.0410925	0.0265989
cg00650876	YBX1	0.0246475	0.0296655	0.0147232	0.0259865	0.0316319	0.0140761	0.02511	0.0172768	0.0247275	0.0312576	0.016417	0.0413267	0.0135973
cg00651216	HSP90AB1	0.15383	0.154093	0.0595984	0.071059	0.0479611	0.0987167	0.126418	0.0751962	0.158977	0.132185	0.0927334	0.113278	0.131667
cg00653387	PTN	0.130185	0.132573	0.0359076	0.0792657	0.101936	0.0800737	0.10015	0.0781097	0.156213	0.116359	0.085121	0.147906	0.121908
cg00654814	MGAT5B	0.124582	0.177386	0.100552	0.0921995	0.159672	0.144991	0.118525	0.109959	0.148063	0.164535	0.120083	0.120777	0.17894
cg00654816	ZNF509	0.0361575	0.0450665	0.0194293	0.033876	0.0464067	0.0353543	0.03948	0.0233621	0.03664	0.042169	0.0211651	0.049482	0.0304779
cg00655307	ESR1	0.0420575	0.0573962	0.0195894	0.0445365	0.0383265	0.0284722	0.0440125	0.0181705	0.037215	0.0666041	0.0187241	0.0591166	0.0466145
cg00655779	CCT7	0.0392125	0.0366753	0.0343107	0.0308058	0.0378866	0.0414203	0.04107	0.0440724	0.0365525	0.0348905	0.0420968	0.0556902	0.0317086
cg00657095	PPARD	0.09836	0.107183	0.0467866	0.0633291	0.112753	0.0711395	0.123118	0.0406732	0.097925	0.100491	0.0468671	0.108342	0.0524624
cg00657582	CHD8	0.0665625	0.0732478	0.0619111	0.0612524	0.0734818	0.0374738	0.07656	0.0583906	0.070925	0.0886101	0.0565465	0.10191	0.0576655
cg00658007	C1ORF36	0.224793	0.277421	0.611856	0.540181	0.198466	0.251838	0.308288	0.514684	0.228693	0.256155	0.202918	0.21054	0.132748
cg00658626	CCDC63	0.0846425	0.0848065	0.0511729	0.0863145	0.148433	0.05201	0.0718925	0.112669	0.108347	0.164105	0.116302	0.134302	0.129598
cg00659129	DDEF1	0.723873	0.7161	0.81904	0.810708	0.856779	0.824797	0.657455	0.843899	0.685327	0.787507	0.81142	0.736109	0.816462
cg00659953	C16ORF24	0.02903	0.0276482	0.0217533	0.0188182	0.0205093	0.0179677	0.0283175	0.0147681	0.0279525	0.0274192	0.0151973	0.0344948	0.0197997
cg00660989	BTBD5	0.18675	0.226542	0.10598	0.1102	0.157259	0.234291	0.180775	0.124389	0.149822	0.256741	0.122177	0.13671	0.164609
cg00661202	CHCHD4	0.01551	0.0245375	0.00911665	0.0148543	0.0226337	0.0106452	0.017015	0.0110449	0.015375	0.0235939	0.0095431	0.0224824	0.00950121
cg00661485	FOXI1	0.603183	0.484093	0.848615	0.833271	0.367155	0.363944	0.655975	0.790449	0.676125	0.5256	0.551938	0.509342	0.546278
cg00662556	GALR1	0.34745	0.334679	0.23085	0.229904	0.146649	0.250233	0.272195	0.427952	0.544155	0.558071	0.512118	0.420222	0.505762
cg00662775	TCEAL4	0.271543	0.390343	0.192712			0.0827731	0.278565	0.241486	0.345747	0.358195	0.160947		0.0801299
cg00665395	TTLL4	0.0485925	0.0500372	0.033285	0.0334906	0.0461119	0.0388299	0.0477275	0.0346393	0.044925	0.0522162	0.0329398	0.0610812	0.0346268
cg00666446	ZNF670	0.0867425	0.100567	0.0595339	0.0940617	0.114876	0.0612768	0.0979325	0.0569758	0.07376	0.104045	0.0562253	0.120111	0.0589091
cg00666746	SYDE1	0.30345	0.309283	0.0987271	0.109458	0.0841704	0.144481	0.258965	0.142509	0.28185	0.250728	0.203064	0.175631	0.22216
cg00668685	SLC39A5	0.921737	0.838045	0.858185	0.90038	0.896268	0.903194	0.923698	0.855904	0.88428	0.74748	0.776648	0.797285	0.846775
cg00669623	CDC2L2	0.057825	0.0581046	0.0449037	0.0452981	0.0456411	0.065925	0.0584075	0.0530918	0.04862	0.0558116	0.0539825	0.0691518	0.0568017
cg00669856	SPRY1	0.16393	0.182829	0.0721268	0.136619	0.208907	0.0533585	0.172678	0.079382	0.207068	0.237707	0.0538691	0.143989	0.0513359
cg00671161	ATP7B	0.0259125	0.026206	0.0103931	0.0215548	0.0232495	0.0124848	0.026605	0.00902659	0.024935	0.0269249	0.00983419	0.041586	0.0107956
cg00672638	ARHGAP26	0.0927925	0.0981711	0.0748476	0.0732752	0.114675	0.0848536	0.0869625	0.07739	0.087445	0.0949945	0.0733606	0.0912722	0.0845938
cg00673020	MOSPD1	0.47858	0.502936	0.410145			0.428824	0.51639	0.46963	0.411298	0.371213	0.428955		0.37543
cg00673191	DOPEY2	0.50477	0.452108	0.201248	0.215323	0.181764	0.294558	0.500833	0.345919	0.404355	0.423074	0.454081	0.440085	0.424557
cg00674922	SATB1	0.0623025	0.0486412	0.0727778	0.103416	0.0388745	0.0345604	0.04568	0.076614	0.08396	0.0473328	0.0648121	0.104486	0.0383242
cg00676660	ADAMTS9	0.0559275	0.0647654	0.0189722	0.0385982	0.0339933	0.0197007	0.0378625	0.0246133	0.07869	0.0770235	0.0322077	0.0710349	0.0534725
cg00677811	CCM2	0.0447775	0.0398265	0.0218108	0.0434054	0.0349408	0.0248353	0.052965	0.0215232	0.04658	0.0386347	0.0164756	0.0655329	0.0211755
cg00678539	MNS1	0.233075	0.261255	0.180243	0.205336	0.416913	0.120683	0.18813	0.229494	0.282553	0.302725	0.192926	0.175736	0.197327
cg00679556	TRIM31	0.536845	0.546074	0.640697	0.61941	0.706155	0.693123	0.559357	0.585992	0.379685	0.500597	0.400559	0.45067	0.425051
cg00679738	FAM89A	0.0245925	0.0354993	0.0300982	0.0151903	0.0384868	0.0163035	0.0303	0.0244769	0.021725	0.03529	0.0368313	0.0235581	0.0155099
cg00682653	VTI1B	0.029625	0.0410927	0.0168165	0.0277834	0.0404179	0.0189874	0.038235	0.0177268	0.02751	0.0444279	0.0216735	0.0464158	0.0194643
cg00684178	NEU4	0.801075	0.747702	0.604036	0.732246	0.741822	0.714635	0.760435	0.615147	0.714782	0.612666	0.576501	0.614192	0.609
cg00685836	PPFIA2	0.08515	0.0913094	0.037486	0.028623	0.0300804	0.0238467	0.0324375	0.0393523	0.10792	0.101111	0.0486299	0.0517042	0.0851602
cg00686022	C12ORF40	0.877535	0.886909	0.881892	0.901358	0.871747	0.885682	0.879275	0.871696	0.8389	0.862521	0.834996	0.828583	0.862068
cg00686623	CAPN1	0.031565	0.0494878	0.0230938	0.029744	0.0446004	0.0381681	0.0327225	0.023073	0.036135	0.0484315	0.0230363	0.04746	0.0398109
cg00687674	TMEM84	0.390637	0.323743	0.139243	0.260985	0.264866	0.285754	0.400167	0.155761	0.303578	0.270119	0.193063	0.275799	0.246828
cg00687686	NDRG4	0.060565	0.0449457	0.0319761	0.0428387	0.0432166	0.0369211	0.04636	0.0380568	0.070325	0.0658826	0.0831457	0.107912	0.123988
cg00688421	RAP1GDS1	0.061995	0.0566923	0.065057	0.0375476	0.051228	0.0657886	0.0565775	0.0517362	0.06808	0.0548403	0.0644226	0.0505647	0.0584024
cg00689010	NCSTN	0.564145	0.647796	0.671923	0.631928	0.794428	0.764503	0.567615	0.549154	0.433613	0.501395	0.443183	0.498069	0.527239
cg00689014	GAST	0.691987	0.605699	0.620272	0.737228	0.559709	0.612124	0.699113	0.588721	0.530255	0.515198	0.493593	0.547206	0.488628
cg00689340	RTKN	0.341328	0.410731	0.0910732	0.173741	0.40478	0.354475	0.339265	0.118074	0.274278	0.252291	0.19715	0.204606	0.265743
cg00690049	MAGED2	0.18377	0.282113	0.263972			0.0731102	0.247155	0.257503	0.208917	0.174607	0.215425		0.0908904
cg00690280	WFDC10B	0.538013	0.628667	0.75132	0.702364	0.84421	0.740687	0.570755	0.658587	0.309655	0.513651	0.423708	0.423012	0.369308
cg00690893	RAB9A	0.072715	0.0972323	0.129115			0.0289771	0.10492	0.194992	0.20018	0.123061	0.165003		0.0281962
cg00691625	NR5A1	0.816113	0.786048	0.780827	0.813718	0.849583	0.859888	0.79805	0.7635	0.744195	0.697411	0.657825	0.67198	0.77317
cg00691822	KLHL13	0.504408	0.530985	0.246336			0.558906	0.4754	0.245204	0.390062	0.460896	0.299338		0.397248
cg00692549	TARDBP	0.08778	0.10483	0.0519386	0.136409	0.186313	0.0412097	0.104697	0.0356598	0.08696	0.10633	0.0423681	0.173328	0.0403865
cg00693307	UPK2	0.744165	0.724505	0.75787	0.853751	0.778637	0.742786	0.715693	0.764049	0.66025	0.64485	0.722096	0.688683	0.661271
cg00695416	CBR1	0.0636825	0.148965	0.0246172	0.0458962	0.0473808	0.0294087	0.06121	0.0332342	0.0340925	0.0971249	0.0511453	0.045404	0.0391485
cg00696900	MAT2A	0.024065	0.0286386	0.0108918	0.0240004	0.0280733	0.0150277	0.0344225	0.0110809	0.0268725	0.0270769	0.0111865	0.0362677	0.0154924
cg00698688	SULT2B1	0.653565	0.615537	0.303602	0.44834	0.612728	0.645208	0.631698	0.298848	0.437275	0.454156	0.429865	0.447983	0.519178
cg00702231	PLAGL1	0.713865	0.716128	0.740291	0.777545		0.746797	0.734407	0.750505	0.69114	0.726261	0.731624	0.66668	0.745833
cg00702729	FLJ10925	0.870698	0.869077	0.897687	0.897575	0.883404	0.904301	0.866955	0.903806	0.854333	0.882054	0.90384	0.823384	0.897108
cg00704310	KCTD15	0.033665	0.0671771	0.0260392	0.040174	0.109779	0.0267839	0.0360075	0.024382	0.03789	0.0645918	0.0281792	0.0497349	0.0244077
cg00704909	COPB	0.03783	0.0414897	0.0208391	0.0300489	0.0346823	0.0257647	0.032845	0.0226054	0.0422575	0.0404051	0.0203844	0.044804	0.0257362
cg00705255	LILRA3	0.29872	0.362597	0.357851	0.353874	0.457933	0.377927	0.322225	0.283221	0.14833	0.261675	0.202609	0.21416	0.218179
cg00706536	ATP6V0A1	0.558042	0.482664	0.602423	0.559673	0.507208	0.523358	0.576662	0.632149	0.479035	0.525031	0.528355	0.488808	0.54905
cg00707317	NMNAT2	0.092185	0.0807348	0.0529422	0.049261	0.0483968	0.0292812	0.0482875	0.0605617	0.143072	0.123992	0.0912303	0.0847038	0.121193
cg00708598	LECT1	0.292915	0.268908	0.19174	0.181151	0.184523	0.207211	0.20689	0.288465	0.367993	0.357506	0.314899	0.307161	0.352454
cg00708642	EIF5	0.0548225	0.053228	0.0300577	0.0353264	0.0571052	0.0536773	0.049605	0.0503015	0.0578625	0.0579095	0.0393516	0.0643722	0.0458156
cg00711916	CNNM4	0.0841225	0.0766869	0.0693698	0.0636368	0.0639857	0.0795108	0.0772	0.0813788	0.0767075	0.0814136	0.0805192	0.0976701	0.0825491
cg00712898	PRPF38B	0.012895	0.0252367	0.0130335	0.0173964	0.0251184	0.0103916	0.0147925	0.0124985	0.0174225	0.0255452	0.0093751	0.0250288	0.0097262
cg00714377	SLA2	0.236033	0.191728	0.540292	0.463281	0.165945	0.19747	0.243198	0.516904	0.35954	0.284226	0.281112	0.247611	0.220652
cg00717862	DNAJB11	0.060525	0.072285	0.0322443	0.0527104	0.0705365	0.0399368	0.07203	0.0308782	0.05835	0.0684921	0.0381864	0.0710644	0.0393629
cg00718440	CDKN2A	0.127667	0.0372602	0.0670603	0.0386721	0.0458492	0.0809724	0.127972	0.0898367	0.08137	0.0383046	0.0755946	0.0695851	0.0600249
cg00718513		0.41503	0.403591	0.395143	0.39618	0.841807	0.609957	0.429177	0.240798	0.208007	0.275349	0.218815	0.293044	0.280533
cg00718748	ZNF624	0.04126	0.0475049	0.0247046	0.0325065	0.0359137	0.0313452	0.041935	0.0253648	0.0365725	0.0480667	0.0236413	0.0496104	0.037316
cg00720072	39877	0.037945	0.0489079	0.0249211	0.0338155	0.0471621	0.0319047	0.0399775	0.0288954	0.0444475	0.0490699	0.0311982	0.048848	0.0302087
cg00720137	DYNLRB2	0.0163	0.0206425	0.00627255	0.0167661	0.0251779	0.0118196	0.0180625	0.00840425	0.0160525	0.0560383	0.0202493	0.0694655	0.0356827
cg00720723	NOP5/NOP58	0.06592	0.0713768	0.0206984	0.0412001	0.0662051	0.0212454	0.075675	0.0101848	0.0687175	0.0776352	0.0109205	0.0755051	0.0248767
cg00722300	RLN3	0.578603	0.670322	0.711929	0.777235	0.67161	0.7612	0.560595	0.751071	0.511532	0.543486	0.598647	0.53798	0.67731
cg00724662	NXF1	0.0718375	0.0720824	0.0586297	0.0569823	0.0635001	0.0618746	0.068135	0.0524322	0.0629975	0.0740154	0.0535092	0.0711999	0.0603378
cg00725143	NPEPPS	0.0250075	0.0371869	0.0375559	0.0214566	0.0335003	0.014278	0.0292625	0.0289547	0.02779	0.0348296	0.0238415	0.0377623	0.0146433
cg00725635	B3GALT2	0.245982	0.222406	0.102311	0.131098	0.0687861	0.0722783	0.263972	0.0938449	0.247277	0.292671	0.179791	0.228158	0.267672
cg00725777	NGFRAP1	0.752258	0.701005	0.672911			0.829893	0.686993	0.724189	0.689445	0.659713	0.678111		0.771965
cg00727590	PLA2G3	0.260088	0.277571	0.106832	0.126579	0.237626	0.242621	0.221208	0.122304	0.259947	0.234178	0.224285	0.199354	0.245267
cg00727947	LILRA5	0.903848	0.888132	0.921021	0.935481	0.904766	0.923621	0.889598	0.935167	0.867215	0.847106	0.901007	0.838799	0.899336
cg00728317	MT1F	0.08849	0.0927996	0.10177	0.079255	0.0699126	0.0798698	0.093655	0.111538	0.092475	0.121142	0.10228	0.141232	0.111364
cg00728398	C1ORF149	0.02149	0.0278271	0.0107143	0.0215113	0.0224995	0.0138227	0.024885	0.0112422	0.0244925	0.0266628	0.0136922	0.039473	0.0126034
cg00728602	C6ORF27	0.0230325	0.035221	0.0463731	0.0264423	0.04173	0.0169364	0.024715	0.0461398	0.02043	0.0329942	0.0406239	0.0389481	0.0156605
cg00729275	C18ORF16	0.49142	0.55541	0.429	0.547829	0.855002	0.660763	0.496417	0.372158	0.29196	0.414626	0.314365	0.403485	0.351277
cg00729541	FAM73B	0.027465	0.0464352	0.0378721	0.0194712	0.0463773	0.0255138	0.026925	0.0433782	0.0265075	0.0436919	0.0314956	0.0320504	0.0205603
cg00729708	LASS3	0.525648	0.688274	0.530647	0.822112	0.692677	0.548366	0.63666	0.459635	0.581037	0.692381	0.451158	0.684344	0.585103
cg00729875	PALMD	0.17183	0.239995	0.0561071	0.106545	0.31078	0.25091	0.153768	0.0641606	0.145998	0.158248	0.0985177	0.15686	0.175485
cg00730260	FLJ32894	0.893058	0.905824	0.911388	0.91918	0.886952	0.90774	0.900127	0.912819	0.86082	0.885531	0.901231	0.868008	0.88414
cg00731459	HDAC4	0.022865	0.0294049	0.02155	0.0162584	0.0290719	0.0139589	0.022755	0.0266391	0.019965	0.029397	0.0266648	0.02546	0.0144858
cg00733682	ZNF44	0.027625	0.0323732	0.0110776	0.0253637	0.036587	0.0136061	0.0314575	0.0103039	0.0410625	0.0474486	0.010082	0.0585252	0.0203828
cg00734993	MTCH1	0.02584	0.0318234	0.0245011	0.0260555	0.039499	0.0184961	0.032655	0.0242415	0.0221925	0.0341055	0.0219415	0.0390995	0.0152365
cg00736326	ARPC1A	0.062745	0.065496	0.0212043	0.0623055	0.0605177	0.0236768	0.070765	0.0164709	0.0671025	0.0657031	0.0124843	0.0926684	0.0229392
cg00737514	TBC1D1	0.0602775	0.0680404	0.0266345	0.0497851	0.0598055	0.026138	0.063285	0.0183429	0.07	0.0760068	0.0194027	0.0824775	0.0240894
cg00739120	NIFIE14	0.40249	0.328969	0.319752	0.303343	0.209707	0.302476	0.382325	0.418985	0.358788	0.427665	0.411115	0.394405	0.478268
cg00741717	TLR8	0.683603	0.747125	0.666004			0.755737	0.68885	0.696665	0.522792	0.616224	0.56075		0.668855
cg00743372	ZNF192	0.0265225	0.0335397	0.018298	0.0275629	0.0411346	0.0179492	0.039395	0.0185411	0.0297775	0.0357368	0.0109949	0.0396475	0.0143824
cg00744433	CXADR	0.624812	0.627859	0.259629	0.381291	0.542626	0.646244	0.61147	0.232787	0.373262	0.432575	0.368777	0.411289	0.485449
cg00745543	H1T2	0.915145	0.891513	0.932077	0.906467	0.925282	0.924168	0.898722	0.938939	0.828582	0.882093	0.913455	0.82872	0.895869
cg00745735	FLJ14437	0.576495	0.672243	0.448504	0.578874	0.67093	0.657411	0.544185	0.526182	0.491665	0.608483	0.460931	0.51036	0.616425
cg00746083	CHD8	0.0381975	0.0460719	0.015729	0.0301109	0.0508201	0.0185134	0.0439375	0.0163986	0.0434925	0.0451772	0.0137754	0.0523202	0.0187281
cg00746130	BAT5	0.0977525	0.0953955	0.0253221	0.0730883	0.103161	0.03326	0.10931	0.0208724	0.126915	0.0999524	0.0166876	0.112587	0.0301597
cg00746981	HDGF	0.059865	0.146227	0.0604937	0.0459787	0.100576	0.0561045	0.0677275	0.059506	0.0758025	0.121707	0.0798136	0.0613165	0.083255
cg00747849	SLC25A1	0.27997	0.322187	0.140916	0.137902	0.313456	0.273172	0.267085	0.163112	0.173613	0.263225	0.194806	0.168957	0.249744
cg00750606	CDA	0.580055	0.568323	0.56593	0.57683	0.729327	0.703151	0.594988	0.483064	0.355765	0.381567	0.371075	0.431249	0.439855
cg00751288	LOC90624	0.029165	0.0306679	0.0164011	0.0241441	0.0270412	0.0182397	0.02793	0.0183862	0.0271275	0.0310489	0.0127655	0.0421553	0.0178829
cg00754253	HRASLS5	0.473362	0.494499	0.513378	0.383747	0.269228	0.359226	0.441375	0.503026	0.599073	0.488482	0.41916	0.430025	0.520601
cg00754617	SPACA4	0.589975	0.640262	0.704177	0.756262	0.742353	0.683967	0.574465	0.703322	0.599077	0.561105	0.500655	0.506646	0.515713
cg00755043	C9ORF121	0.077115	0.0928282	0.0314382	0.0619034	0.0487617	0.0409593	0.08426	0.0497288	0.0849825	0.101692	0.0721681	0.0997408	0.091563
cg00755709	BAAT	0.719485	0.718734	0.714634	0.787201	0.784665	0.749896	0.72372	0.726808	0.63597	0.661888	0.74811	0.72506	0.730727
cg00756058	DZIP1	0.0206325	0.0656198	0.00500404	0.0348381	0.0269384	0.0164149	0.023665	0.0075357	0.0487425	0.0429032	0.0150828	0.0400824	0.0322217
cg00756887	PVRL4	0.74368	0.69419	0.37987	0.471907	0.652295	0.674329	0.676682	0.39104	0.57089	0.559904	0.550497	0.583685	0.664035
cg00757070	UPK2	0.490828	0.522807	0.219333	0.271261	0.537215	0.52878	0.459483	0.224573	0.343378	0.397065	0.337553	0.381128	0.390664
cg00757952	CRYBB1	0.747873	0.718324	0.721925	0.776943	0.821203	0.800483	0.744873	0.653814	0.609147	0.526333	0.507894	0.611195	0.61699
cg00761755	SLC43A2	0.0367675	0.0346761	0.0263898	0.0209417	0.0291411	0.0288574	0.032625	0.0324994	0.02955	0.034022	0.0389681	0.0360063	0.0302087
cg00762512	LIAS	0.031005	0.0406657	0.047157	0.0716173	0.0413011	0.0204682	0.0332825	0.0475554	0.0493125	0.0422056	0.0419946	0.0424665	0.0177852
cg00763679	40058	0.0437175	0.0612748	0.0270249	0.0411589	0.0451526	0.0273233	0.053995	0.0197558	0.0624875	0.0648719	0.0217715	0.0580911	0.026464
cg00763889	HRASLS2	0.71821	0.752121	0.796669	0.713322	0.858521	0.79928	0.663755	0.789967	0.67691	0.75154	0.759354	0.668798	0.786757
cg00766729	LOC147808	0.044235	0.0412888	0.0790825	0.0301304	0.0413326	0.0299095	0.04513	0.0388691	0.02628	0.0440328	0.0325239	0.0476705	0.0308465
cg00766889	SEPHS1	0.047505	0.0455975	0.038458	0.0316138	0.0365859	0.0408702	0.0448075	0.0384198	0.0444925	0.0474754	0.035047	0.0429682	0.0360921
cg00767581	HOXD4	0.43107	0.358205	0.376471	0.459623	0.202228	0.248507	0.382785	0.510248	0.642177	0.608096	0.58192	0.526508	0.571934
cg00768439	NAP1L3	0.155185	0.154797	0.10491			0.0685284	0.0937	0.192859	0.250978	0.296901	0.178402		0.191774
cg00769470	DEFB129	0.74208	0.790612	0.734158	0.777848	0.891401	0.8531	0.695425	0.761482	0.518965	0.652921	0.621965	0.65428	0.707506
cg00769520	ST8SIA1	0.041525	0.0411926	0.0169077	0.0360017	0.0330368	0.0236336	0.0423775	0.015803	0.033875	0.0442814	0.0148485	0.0521299	0.0213927
cg00770279	CDKN2D	0.0258	0.0324518	0.00917494	0.0252779	0.0373701	0.010854	0.0344575	0.00758159	0.0245875	0.0317203	0.00798783	0.0446125	0.00899845
cg00770871	TULP3	0.0211825	0.02913	0.00898612	0.0254705	0.0303898	0.0132184	0.0231725	0.008785	0.0192975	0.0281921	0.00665454	0.044717	0.0131972
cg00772000	NHLRC1	0.217728	0.187355	0.0906987	0.130744	0.0823013	0.15406	0.207205	0.116437	0.25419	0.17106	0.161068	0.161554	0.196001
cg00775197	MGC33600	0.096355	0.1285	0.0404989	0.0692259	0.0483088	0.0621143	0.0944575	0.0435682	0.139237	0.113463	0.0787255	0.142853	0.178522
cg00777121	RASSF1	0.0652425	0.0640984	0.064161	0.040497	0.0368019	0.0620564	0.0608175	0.0414292	0.103612	0.0920397	0.051222	0.0630708	0.0694488
cg00777555	ARF4	0.02808	0.0339098	0.0112911	0.0249273	0.0303332	0.0174309	0.03275	0.0162358	0.0312175	0.0360712	0.0143701	0.0497285	0.0163193
cg00778920	PRPF19	0.0577475	0.0780432	0.0381261	0.0677299	0.0866389	0.032622	0.06297	0.0348578	0.067035	0.0860713	0.0304798	0.0866132	0.0318022
cg00779924	FLJ45983	0.207018	0.155099	0.0831717	0.119181	0.126806	0.0743562	0.171247	0.193314	0.35146	0.320995	0.18013	0.236133	0.28969
cg00782174	SLC1A5	0.065785	0.0859178	0.0260318	0.0619598	0.0755857	0.0302741	0.077965	0.0147184	0.0760975	0.0903331	0.0154862	0.0923824	0.0298493
cg00782854	BCL2L1	0.0398	0.0512369	0.0133828	0.055494	0.0392757	0.0196744	0.04847	0.0102999	0.042225	0.0499871	0.0109688	0.0781197	0.0184407
cg00783759	LARP2	0.02325	0.0363643	0.00733794	0.0274303	0.0363951	0.0117705	0.0261175	0.00650476	0.0256025	0.038021	0.00458022	0.0421724	0.0117015
cg00784357	RAC1	0.027235	0.0312994	0.0138759	0.032173	0.0336654	0.0213722	0.0262425	0.0133181	0.0276525	0.0306689	0.0172441	0.0430697	0.0186958
cg00791249	MGC19604	0.0802125	0.0786871	0.0627869	0.0628683	0.0838731	0.0797664	0.08226	0.0706464	0.0690525	0.0724173	0.0653945	0.0931274	0.0706493
cg00792687	C8ORF41	0.046855	0.0567125	0.0233802	0.0433087	0.0537076	0.0328523	0.045745	0.0256762	0.046465	0.0559737	0.0252013	0.0636482	0.0311251
cg00792740	UBE3A	0.0472725	0.0601724	0.0520775	0.0363901		0.0352829	0.0539475	0.051655	0.0517475	0.0610187	0.0441106	0.0568236	0.0386545
cg00792849	CX36	0.19077	0.174015	0.131914	0.11646	0.0768105	0.108341	0.138958	0.254849	0.494208	0.399063	0.397833	0.349325	0.403396
cg00793648	DDX24	0.700165	0.812977	0.699995	0.752846	0.821565	0.827818	0.68178	0.745681	0.674963	0.760314	0.717011	0.674956	0.79237
cg00793774	TRIM8	0.036205	0.0337856	0.0218746	0.0223852	0.029082	0.0198832	0.0336875	0.0349909	0.033	0.0335427	0.0201932	0.0416281	0.0181449
cg00795268	C11ORF55	0.83097	0.829741	0.86395	0.83754	0.856481	0.89727	0.803635	0.905943	0.769663	0.80908	0.898194	0.794453	0.89359
cg00795812	PDCD1	0.30625	0.306223	0.137783	0.251647	0.800366	0.512707	0.249918	0.119552	0.305852	0.325802	0.233033	0.32539	0.374857
cg00796728	FUT4	0.048915	0.0508929	0.0374672	0.0424745	0.0509087	0.0328426	0.06911	0.0679325	0.054695	0.0557868	0.0639094	0.081164	0.0736962
cg00798206	OXSR1	0.04114	0.0779731	0.045595	0.0330608	0.0619292	0.0477835	0.0411675	0.0435059	0.0458175	0.0831631	0.0440672	0.0579013	0.0460416
cg00799727	MAGEA11	0.595755	0.667093	0.59562			0.571126	0.5283	0.59265	0.554887	0.541343	0.519579		0.418074
cg00800095	PNMA3	0.849785	0.795574	0.544353			0.777311	0.773835	0.607717	0.838637	0.759558	0.686902		0.746367
cg00804048	EIF5A	0.100785	0.0810107	0.0758677	0.0668846	0.0912426	0.0363257	0.114827	0.0434779	0.125702	0.0924982	0.0494523	0.107349	0.030268
cg00804392	RHOH	0.244262	0.234515	0.543602	0.482151	0.194583	0.216348	0.263695	0.57782	0.374905	0.397397	0.405787	0.311101	0.369896
cg00806490	CDH13	0.151922	0.245749	0.107557	0.093996	0.12541	0.121437	0.130573	0.122828	0.208627	0.196302	0.161291	0.142509	0.148977
cg00807586	DLEC1	0.09771	0.0688251	0.0940119	0.0743654	0.0732313	0.0474707	0.0762475	0.177707	0.282857	0.172937	0.124315	0.154104	0.147694
cg00808492	REG4	0.74352	0.790693	0.732064	0.695449	0.829821	0.809745	0.688412	0.745142	0.6824	0.698625	0.717284	0.660799	0.775109
cg00810473	SNX22	0.0306175	0.030985	0.0281864	0.022121	0.0354703	0.015544	0.0276575	0.0345157	0.0273725	0.0313736	0.0340572	0.0345811	0.0340897
cg00810495	BXDC5	0.12486	0.116635	0.100205	0.117994	0.0868931	0.0516953	0.157815	0.102531	0.159875	0.138678	0.101952	0.132898	0.0431707
cg00811081	FLJ21908	0.087905	0.0791912	0.0706855	0.0940993	0.0829443	0.0345314	0.0863425	0.0449116	0.1092	0.0889624	0.0403077	0.102801	0.0292904
cg00812502	DGCR2	0.02548	0.0328515	0.012594	0.0200766	0.0190007	0.0183581	0.03084	0.0100221	0.025305	0.0331437	0.0195855	0.0370532	0.0155976
cg00814580	TRAPPC6A	0.145125	0.136529	0.114164	0.0850372	0.0976763	0.0808778	0.16447	0.0887965	0.137818	0.128131	0.0786427	0.120089	0.0606336
cg00815440	UQCRFS1	0.017085	0.0229516	0.00505578	0.0143869	0.0163492	0.00801412	0.0189125	0.00512792	0.0165075	0.0209027	0.00597333	0.0277441	0.00761842
cg00815583	FBXO16	0.102862	0.102598	0.0381503	0.0651256	0.136227	0.0467065	0.117485	0.04732	0.112452	0.130515	0.0551647	0.127518	0.0742507
cg00815605	ACOT2	0.11252	0.16206	0.0757582	0.103556	0.0655894	0.0594622	0.10454	0.107286	0.166277	0.122074	0.12907	0.127783	0.0642219
cg00816620	C1ORF25	0.351212	0.436215	0.126659	0.245521	0.404992	0.343389	0.329435	0.0976563	0.321603	0.355465	0.1492	0.301759	0.265371
cg00818693	TTC14	0.0525775	0.0414433	0.0341061	0.0287441	0.0324125	0.0406442	0.0533425	0.0358202	0.0458925	0.0413089	0.0423572	0.0525696	0.0390117
cg00818872	CHRNB2	0.0628325	0.0778984	0.0657882	0.0557854	0.0623913	0.0402336	0.0704525	0.0635771	0.0558625	0.0842728	0.0849068	0.0759846	0.071882
cg00819310	VANGL1	0.77102	0.762438	0.577108	0.670101	0.707571	0.74763	0.76242	0.604911	0.682972	0.729472	0.711305	0.731222	0.773423
cg00819362	CLIPR-59	0.836035	0.874319	0.888978	0.881961	0.888779	0.88255	0.845287	0.899064	0.870185	0.876315	0.879254	0.83539	0.875704
cg00819696	TIMELESS	0.0245475	0.0333826	0.00649016	0.0278593	0.0322378	0.0116657	0.029465	0.00435657	0.02637	0.0341432	0.00560421	0.0400308	0.0116506
cg00821764	UMPS	0.0175075	0.0283084	0.0240603	0.0184126	0.0334934	0.0115449	0.018605	0.0217897	0.0165675	0.0266166	0.020173	0.026658	0.00968462
cg00822607	ZNF688	0.043645	0.0675491	0.0443849	0.0267018	0.0694519	0.046551	0.0424475	0.0489505	0.0438275	0.068853	0.0497636	0.0453277	0.0445189
cg00823148	CRYGB	0.700588	0.639381	0.783464	0.745015	0.829396	0.787793	0.706902	0.736383	0.636355	0.632376	0.629202	0.659567	0.659462
cg00824109	CHD4	0.049825	0.0387765	0.0135815	0.0396389	0.0528589	0.0161988	0.0457575	0.0115581	0.0479925	0.0371535	0.00884594	0.0736777	0.0158544
cg00825031	VPS37A	0.0116425	0.0252592	0.0104549	0.0108529	0.01946	0.0111795	0.0123925	0.0116059	0.009305	0.0257657	0.00897214	0.0192118	0.011329
cg00826384	PTPRZ1	0.0643825	0.110676	0.0316548	0.0645524	0.0518109	0.0556332	0.0617975	0.0381171	0.105363	0.0808968	0.0609625	0.06924	0.083379
cg00827369	WBSCR1	0.03261	0.0374316	0.0319103	0.0238654	0.0298778	0.0184968	0.0311675	0.0303389	0.03001	0.0368881	0.0275679	0.03906	0.0185743
cg00828602	WNT5A	0.091655	0.0916259	0.0340777	0.0651772	0.10717	0.0624803	0.102282	0.0345432	0.0845475	0.0984008	0.041936	0.101538	0.0613684
cg00830029	NRIP2	0.539323	0.556771	0.47743	0.501297	0.725234	0.527456	0.46468	0.643684	0.732868	0.611756	0.679723	0.570463	0.658139
cg00830393	LRIG1	0.0354175	0.0531365	0.035732	0.0333315	0.0417627	0.0181181	0.03987	0.0337838	0.0393925	0.0513569	0.033671	0.0535487	0.0183385
cg00831028	C20ORF43	0.0262775	0.0457314	0.0240746	0.0255937	0.0442286	0.0205501	0.02523	0.0248792	0.023045	0.0440126	0.0257136	0.0295182	0.020629
cg00832517	C14ORF126	0.11267	0.121363	0.0298291	0.090844	0.100066	0.0408914	0.144257	0.0286443	0.121752	0.136944	0.0308369	0.140077	0.0382603
cg00832994	ATPAF1	0.096375	0.100873	0.0297094	0.0526964	0.067797	0.0706304	0.0919525	0.0399239	0.0854525	0.102573	0.066046	0.110072	0.0805986
cg00833393	CREB3	0.024985	0.0622734	0.0135264	0.0233638	0.033429	0.0255057	0.0241325	0.0156299	0.0276425	0.0499655	0.0160263	0.0421109	0.020421
cg00833777	ITGAM	0.586137	0.515343	0.784452	0.763613	0.32654	0.393751	0.560033	0.774341	0.57125	0.581675	0.634956	0.539582	0.569374
cg00834796	JAKMIP2	0.067305	0.0949573	0.147198	0.088833	0.0976692	0.0431747	0.09014	0.11871	0.08915	0.126122	0.124371	0.0842678	0.0407406
cg00834958	TSC22D4	0.066	0.0672228	0.0384131	0.0694644	0.0883726	0.0488989	0.0659925	0.0422459	0.0608475	0.0659105	0.0395204	0.0941182	0.0469457
cg00836605	JAZF1	0.0309275	0.0350603	0.0141853	0.0264283	0.0249826	0.019457	0.032035	0.0162449	0.02779	0.0376167	0.0174047	0.0418656	0.0287001
cg00837103	COL9A3	0.394615	0.40085	0.300557	0.34697	0.380556	0.371104	0.383777	0.29865	0.335345	0.349335	0.318639	0.344869	0.346981
cg00838150	MITF	0.0479575	0.0444666	0.02754	0.0402378	0.0412504	0.0220113	0.0616525	0.0231041	0.0498125	0.0494858	0.0205887	0.0586827	0.0216098
cg00839584	IL1A	0.363035	0.41762	0.137453	0.225273	0.371398	0.372345	0.348485	0.142123	0.261545	0.291814	0.201197	0.25714	0.273221
cg00839802	MAN1A1	0.035115	0.0849145	0.0272232	0.0564458	0.138982	0.0213637	0.0406275	0.024908	0.033415	0.0955445	0.0245869	0.0499449	0.0210092
cg00840403	CHST4	0.103273	0.114944	0.0882391	0.0881844	0.101102	0.050719	0.097	0.058023	0.168708	0.120827	0.0565886	0.106452	0.0429353
cg00840516	HYAL2	0.733695	0.65666	0.709351	0.662421	0.515622	0.599638	0.749815	0.749662	0.813418	0.643417	0.667891	0.654196	0.703941
cg00841581	STAG1	0.0368425	0.0381743	0.0230711	0.0303896	0.0417808	0.0220337	0.04445	0.0203052	0.0366825	0.0368921	0.018391	0.0506803	0.0217097
cg00842351	TJP2	0.232785	0.169086	0.127554	0.155372	0.155605	0.0966794	0.256788	0.120211	0.25664	0.200102	0.0995776	0.197367	0.0736325
cg00845900	CPA4	0.906855	0.911225	0.844621	0.909205		0.934254	0.882973	0.87853	0.882767	0.890059	0.879279	0.855341	0.930993
cg00846036	DLG2	0.37501	0.405173	0.192071	0.310133	0.421523	0.334579	0.35959	0.248545	0.35902	0.436825	0.301453	0.352956	0.314074
cg00848394	WDR51A	0.0321275	0.0363382	0.0299505	0.0361708	0.0477793	0.0261402	0.0449025	0.0408667	0.034635	0.042599	0.0490642	0.0530089	0.0261189
cg00848397	MGC4172	0.0388525	0.0396698	0.0147963	0.023183	0.0327939	0.0216653	0.04279	0.0138364	0.0340475	0.0389764	0.011817	0.0420256	0.0222285
cg00848461	RAB24	0.60521	0.535062	0.670032	0.655459	0.800845	0.718997	0.592788	0.638956	0.441295	0.514814	0.543823	0.50769	0.526087
cg00848728	DAB1	0.129312	0.0865999	0.0293451	0.0211441	0.0200365	0.0148271	0.0275025	0.190332	0.240953	0.325512	0.264793	0.190935	0.254502
cg00849368	ARSK	0.17955	0.133947	0.0215877	0.0850017	0.104542	0.0228315	0.188142	0.0112724	0.0977375	0.153502	0.0137288	0.112831	0.0215148
cg00850538	CRIM1	0.560635	0.6226	0.219244	0.367604	0.700568	0.601926	0.520778	0.263081	0.440148	0.479408	0.407031	0.459667	0.499204
cg00852964	VNN1	0.46486	0.407259	0.528273	0.548987	0.194055	0.250293	0.447113	0.4614	0.350435	0.417065	0.24219	0.314199	0.30508
cg00853068	FMNL1	0.193812	0.159312	0.210717	0.229044	0.195847	0.120197	0.18393	0.297098	0.236408	0.267409	0.281271	0.262276	0.31047
cg00854637	TSNAXIP1	0.05117	0.0598092	0.0376927	0.0454149	0.0660441	0.0393457	0.0497875	0.0413144	0.0448525	0.0593848	0.0378619	0.0561105	0.0401948
cg00854995	SKP1A	0.05927	0.046561	0.0377296	0.0360955	0.0442299	0.0462056	0.0565725	0.0407408	0.05704	0.048477	0.0478466	0.0530246	0.0429132
cg00856375	PSMD14	0.0475	0.0520434	0.0605033	0.0431793	0.0543307	0.019676	0.052675	0.0540696	0.04401	0.0587849	0.0553522	0.0578127	0.0206209
cg00858899	CCND1	0.0804725	0.107079	0.0250669	0.114294	0.0982362	0.0398281	0.110415	0.0228899	0.09016	0.0916204	0.0237094	0.140199	0.0351251
cg00859193	C13ORF12	0.0250875	0.0365204	0.0167296	0.0197069	0.0340956	0.0174699	0.02422	0.0241031	0.02656	0.0370187	0.0192947	0.0324793	0.0163751
cg00859655	CYB5R2	0.75102	0.715153	0.791649	0.743378	0.874124	0.803121	0.726712	0.791655	0.632607	0.659519	0.72497	0.680664	0.759085
cg00861635	ZNF200	0.0487925	0.0551787	0.0314335	0.0469107	0.0621832	0.03586	0.0634825	0.0335724	0.052285	0.0570434	0.031441	0.0799541	0.0356106
cg00862041	GPRASP2	0.33087	0.371921	0.28608			0.183335	0.358208	0.395856	0.464815	0.421211	0.409852		0.43188
cg00862290	KCNMB3	0.612525	0.569582	0.763163	0.700274	0.625725	0.589186	0.58113	0.780842	0.639315	0.706094	0.693186	0.616834	0.660888
cg00862770	FKBP5	0.022735	0.0369856	0.016618	0.0249782	0.0387409	0.0121499	0.0234275	0.0170184	0.0274525	0.0378251	0.0107608	0.0371874	0.0110468
cg00864867	PAWR	0.0621925	0.0551649	0.0490794	0.048269	0.04547	0.0466362	0.0643825	0.0512926	0.0592	0.0531559	0.0417483	0.0823921	0.0491128
cg00870662	PARD6G	0.0684475	0.09427	0.0218085	0.0719957	0.0435308	0.0350286	0.0720275	0.0278185	0.0874775	0.077596	0.0403436	0.0800453	0.0548935
cg00871453	WDR67	0.03183	0.0719267	0.0332069	0.0532343	0.0702495	0.025761	0.043085	0.0365346	0.0343	0.0715248	0.0312133	0.0548354	0.0248591
cg00873037	NEIL2	0.045115	0.0662746	0.0296101	0.0464884	0.071889	0.0256618	0.0561275	0.0261423	0.0502225	0.0697184	0.0230169	0.0763938	0.0223371
cg00873937	ATOH7	0.0438025	0.0552403	0.0321828	0.0341368	0.0439357	0.0296046	0.0438825	0.033177	0.04496	0.0525568	0.0255267	0.0491223	0.027405
cg00874863	LHFPL1	0.545625	0.617809	0.485089			0.706364	0.577982	0.503566	0.47161	0.576823	0.394385		0.543614
cg00875272	TAL1	0.12714	0.109006	0.0677478	0.0973409	0.0859474	0.0479525	0.09144	0.138524	0.256365	0.168847	0.132685	0.172862	0.167657
cg00876704	PKN1	0.02193	0.0290069	0.0113673	0.0196373	0.0351523	0.0123344	0.020145	0.0181957	0.028885	0.0378127	0.00990733	0.0482254	0.0327068
cg00877887	LOC405753	0.037615	0.0512331	0.0474981	0.0327628	0.0508347	0.0236475	0.03651	0.0448717	0.038815	0.0519863	0.0410674	0.0477382	0.0364137
cg00877964	SLC1A4	0.0454075	0.049417	0.0222582	0.0378085	0.0405989	0.0281535	0.046195	0.0188945	0.04461	0.0502504	0.0194522	0.0533191	0.027869
cg00881086	NPHP3	0.0591825	0.0688189	0.0337965	0.0548795	0.0614099	0.0381311	0.054705	0.0298976	0.0629675	0.0687381	0.0301989	0.0796066	0.0382761
cg00881370	LOC55908	0.931827	0.908079	0.922963	0.934602	0.945652	0.937484	0.919217	0.94335	0.910177	0.885322	0.928643	0.877043	0.93391
cg00882451	ZP2	0.822968	0.851273	0.80865	0.879269	0.898649	0.892533	0.789153	0.830318	0.8055	0.779636	0.730918	0.765503	0.810343
cg00882832	SPRY1	0.0990175	0.113349	0.0307368	0.0708302	0.071045	0.0363233	0.107537	0.0223095	0.13781	0.131307	0.0231403	0.10471	0.0435136
cg00884221	IGFBP7	0.0646875	0.0663034	0.0682972	0.0771422	0.0696897	0.0358455	0.086255	0.0603667	0.0676825	0.0665152	0.0618467	0.110176	0.0319389
cg00884529	BZW2	0.11008	0.0953147	0.0911836	0.0739761	0.0900006	0.104976	0.102985	0.0918605	0.110447	0.097104	0.104145	0.105094	0.101558
cg00885506	WDR31	0.0821125	0.0803433	0.0549273	0.0730168	0.0968047	0.0359818	0.100675	0.0393158	0.101457	0.0849562	0.0353319	0.126772	0.0341466
cg00886554	NMU	0.04595	0.0623992	0.0206806	0.0495524	0.0787812	0.0269357	0.0509025	0.0171795	0.045115	0.0639081	0.0194883	0.0689471	0.0255092
cg00887101	KIAA1698	0.100488	0.146526	0.0934104	0.046708	0.0554941	0.0957166	0.116555	0.105725	0.117063	0.142925	0.0884078	0.0933529	0.0957479
cg00887547	TAOK3	0.0592125	0.0770067	0.0362877	0.0536694	0.0623348	0.0455408	0.0666225	0.0298633	0.07473	0.0802329	0.0283005	0.0864776	0.0431409
cg00887700	EIF2B1	0.02584	0.0384752	0.0171012	0.0312036	0.036195	0.0177177	0.0332525	0.0171	0.0303275	0.0392318	0.0143195	0.0436485	0.0173169
cg00888007	CCND2	0.0346025	0.0348312	0.0146689	0.0289749	0.0309115	0.01692	0.0358375	0.0120011	0.0565175	0.0500558	0.0117024	0.0597193	0.0216525
cg00888479	SLC24A3	0.204058	0.194928	0.0680888	0.123652	0.0529219	0.10481	0.191505	0.0821841	0.220217	0.198769	0.117588	0.181647	0.179094
cg00888561	WDFY2	0.07135	0.0680123	0.0251698	0.056396	0.039785	0.0379084	0.074055	0.0303624	0.0589925	0.0610235	0.0264739	0.0658956	0.0363803
cg00890257	DEGS2	0.11856	0.0538807	0.0230894	0.0299729	0.0315076	0.0331838	0.0398575	0.0241231	0.202695	0.0744831	0.0655781	0.114118	0.185482
cg00891278	CCDC37	0.336418	0.238846	0.169346	0.160173	0.106524	0.131107	0.20262	0.355628	0.596683	0.423921	0.501174	0.389334	0.481792
cg00891541	SMPD3	0.643762	0.618485	0.577429	0.648734	0.619773	0.571758	0.607687	0.723706	0.82887	0.730556	0.739307	0.754266	0.742451
cg00892393	MGC35212	0.529025	0.561681	0.706128	0.698139	0.758235	0.740379	0.536388	0.702296	0.46545	0.541823	0.54182	0.542785	0.525231
cg00892798	NGFR	0.0431175	0.0419954	0.0153461	0.03039	0.0309305	0.025881	0.0433625	0.0189911	0.0440525	0.0415198	0.0226671	0.059549	0.043483
cg00893242	SND1	0.054995	0.0619458	0.0475187	0.0600416	0.0560177	0.0289707	0.0734575	0.0619523	0.055885	0.100289	0.0633379	0.0942747	0.0637118
cg00893636	EPM2AIP1	0.027625	0.042517	0.0369701	0.0249537	0.0521483	0.0192884	0.02719	0.0300841	0.0308975	0.0459944	0.0322354	0.0317107	0.0164523
cg00893987	RPL7L1	0.044305	0.0553533	0.0188804	0.0417932	0.056122	0.0205372	0.055285	0.0141874	0.0512925	0.0551071	0.015699	0.0615995	0.0197178
cg00894577	SLC6A14	0.48332	0.500864	0.347794			0.530889	0.458555	0.407596	0.396195	0.487233	0.296713		0.39745
cg00895324	PCP4	0.569955	0.612454	0.673496	0.671507	0.733838	0.674601	0.6312	0.573691	0.380003	0.450892	0.394942	0.439132	0.437599
cg00896220	CCL4L2	0.766498	0.761828	0.864047	0.769148	0.751207	0.740462	0.779548	0.861307	0.674238	0.698118	0.774401	0.664859	0.665463
cg00897329	LACE1	0.0487925	0.0651837	0.0236567	0.0492876	0.0636362	0.0330549	0.0617175	0.023609	0.05871	0.0692326	0.0228811	0.0785307	0.0346847
cg00899086	40067	0.031915	0.0487546	0.0245597	0.0336236	0.0450299	0.0296335	0.0438975	0.0248508	0.041	0.0537029	0.0276702	0.0517816	0.0257133
cg00899641	SF3B1	0.0426375	0.0522615	0.0252626	0.0379156	0.0578502	0.0239081	0.048705	0.0253938	0.04951	0.0537028	0.0262542	0.0613915	0.0239251
cg00899659	ZNF22	0.424183	0.463304	0.587347	0.500931	0.183085	0.311078	0.410372	0.642962	0.547387	0.466125	0.497697	0.41522	0.457361
cg00901493	YBX2	0.0522925	0.0880749	0.0240416	0.0429073	0.0462509	0.0384883	0.0544725	0.0296144	0.072065	0.0794302	0.0385795	0.0678402	0.0525362
cg00901652	SH2BP1	0.0540525	0.0878689	0.127812	0.0584153	0.0579898	0.0241827	0.062635	0.106555	0.061785	0.104982	0.118811	0.0719227	0.0225246
cg00901683	CPSF4	0.034825	0.0395126	0.0236121	0.0241862	0.0465685	0.0215583	0.0276675	0.0323199	0.0525475	0.0440292	0.0273377	0.042293	0.0175787
cg00901704	SLC25A19	0.0491275	0.0557933	0.032243	0.0506073	0.0629214	0.0380711	0.0511525	0.0317901	0.0424875	0.0526362	0.0333804	0.0708762	0.037879
cg00901766	MLLT1	0.07022	0.0764863	0.0363458	0.0586432	0.0436872	0.0472831	0.102142	0.028778	0.0773375	0.0718801	0.0275727	0.101142	0.0467873
cg00902195	SYT10	0.183185	0.188372	0.0475328	0.0484759	0.0509788	0.0428109	0.0628925	0.0698561	0.280378	0.181396	0.0942115	0.105344	0.210883
cg00903242	CHL1	0.151502	0.196822	0.0960544	0.143107	0.156712	0.102056	0.157055	0.0888353	0.17799	0.228344	0.121296	0.210713	0.153482
cg00903375	SBDS	0.0356675	0.0384369	0.0275547	0.0280535	0.0295386	0.0287384	0.043265	0.0257662	0.036505	0.0376011	0.0298493	0.0414165	0.0271149
cg00904483	MGMT	0.910173	0.925471	0.922308	0.890217	0.93146	0.929017	0.89722	0.940129	0.844065	0.872429	0.937335	0.82193	0.923335
cg00904574	PLK3	0.029185	0.032121	0.0153802	0.0343242	0.0287172	0.0189762	0.0405375	0.0142486	0.0374975	0.0320891	0.0144746	0.0586714	0.0159775
cg00905170	RRS1	0.0329525	0.03366	0.0189949	0.0187029	0.0239397	0.0237245	0.0368025	0.0213962	0.027055	0.0357666	0.0190614	0.031477	0.0227119
cg00906183	HGS	0.049545	0.0507262	0.0386639	0.0293687	0.0446301	0.0416324	0.04371	0.0409891	0.048755	0.0547416	0.0620199	0.0454396	0.0376896
cg00908551	FANCF	0.0901375	0.0752974	0.0617859	0.0538485	0.0652668	0.0765815	0.0811375	0.0717664	0.12779	0.0972575	0.0647249	0.108243	0.0764164
cg00910067	SLC7A10	0.242412	0.223097	0.140494	0.154584	0.1107	0.134644	0.138595	0.201892	0.284362	0.240235	0.282318	0.208405	0.282221
cg00910168	DHX37	0.678512	0.716756	0.645161	0.705198	0.731047	0.679981	0.627805	0.684875	0.626475	0.626366	0.671866	0.592432	0.694427
cg00911351	PCDHGB4	0.283415	0.205458	0.21461	0.204693	0.167134	0.170335	0.22994	0.386935	0.510735	0.4396	0.363733	0.374379	0.388802
cg00911873	PRPS1L1	0.69239	0.733739	0.768434	0.645148	0.830807	0.786835	0.647153	0.752007	0.626003	0.688976	0.73691	0.594496	0.775189
cg00912191	DC-UBP	0.168173	0.150749	0.0663367	0.132566	0.247059	0.0619028	0.184468	0.0525386	0.153395	0.166291	0.0603215	0.178838	0.078231
cg00912942	C1ORF127	0.89958	0.914005	0.90309	0.938462	0.946472	0.936818	0.876448	0.905831	0.872097	0.858008	0.876277	0.836256	0.895181
cg00915206	GAD1	0.0444925	0.055706	0.0218209	0.0412793	0.0597095	0.0301959	0.04565	0.0226631	0.050555	0.0537608	0.0217694	0.0712396	0.0395102
cg00915289	CKS1B	0.03131	0.0353753	0.0187699	0.0268245	0.0370222	0.0224272	0.030155	0.0175231	0.0334925	0.0341732	0.0170669	0.0430927	0.0202236
cg00916199	PRO1580	0.026235	0.0335127	0.0148154	0.0281592	0.0315536	0.0143563	0.0284225	0.0197382	0.0277425	0.0351344	0.0124565	0.0438269	0.0132848
cg00916635	PTPN22	0.384155	0.387498	0.682382	0.657021	0.224141	0.301693	0.431065	0.681364	0.342465	0.374121	0.34352	0.28615	0.179949
cg00917893	PDHB	0.0427675	0.0471782	0.0145829	0.0404732	0.0542719	0.0197478	0.0465625	0.0134191	0.04593	0.0493251	0.0134184	0.0633566	0.0189726
cg00918005	REG3G	0.74741	0.798379	0.826068	0.824401	0.883605	0.85242	0.759798	0.693925	0.435545	0.553998	0.534897	0.532153	0.565696
cg00918794	PPIB	0.05582	0.0847876	0.0261308	0.0570054	0.0998125	0.0291394	0.0744625	0.0222072	0.066905	0.0880366	0.0246255	0.0815522	0.0290491
cg00919857	TMOD2	0.1878	0.130171	0.0828632	0.0804431	0.0993525	0.133115	0.160757	0.129061	0.198675	0.197925	0.148198	0.17996	0.211431
cg00920960	BIRC4	0.202377	0.238027	0.124789			0.0587729	0.22677	0.0923154	0.19035	0.244171	0.0875236		0.0542073
cg00922727	SESN1	0.104082	0.100755	0.0624422	0.0921083	0.0508076	0.0385183	0.13387	0.0338621	0.14554	0.117379	0.031474	0.110053	0.0345969
cg00925229	GPR137	0.0376925	0.0375477	0.0183659	0.0293277	0.0343056	0.0222116	0.03663	0.019371	0.0398225	0.0388705	0.0167819	0.0467104	0.0211554
cg00925717	SCNN1B	0.113733	0.162044	0.0986803	0.087172	0.132468	0.0835397	0.134415	0.142265	0.156385	0.175741	0.102361	0.137854	0.168153
cg00929606	ZNF3	0.396662	0.301475	0.39794	0.252129	0.275744	0.354256	0.417168	0.407835	0.475275	0.307316	0.295317	0.2566	0.336052
cg00929855	HSPA1A	0.05399	0.0734011	0.0636776	0.0258529	0.0777504	0.0653892	0.0508725	0.0993744	0.242883	0.109343	0.104788	0.0613212	0.0896706
cg00930078	FBXO28	0.04283	0.0603634	0.0452643	0.0404235	0.0399143	0.0395605	0.0509725	0.0357155	0.046185	0.0662095	0.0301752	0.05694	0.0437345
cg00930194	PROP1	0.353668	0.319475	0.594267	0.522223	0.276025	0.258657	0.361143	0.579158	0.396735	0.385228	0.343056	0.337538	0.260828
cg00930873	ALDH1A2	0.105667	0.128492	0.10286	0.0705478	0.0869273	0.069509	0.067775	0.227157	0.21538	0.290289	0.332476	0.213585	0.297122
cg00931491	SULT1A2	0.47555	0.429734	0.197418	0.289565	0.431417	0.359439	0.44898	0.244953	0.463558	0.337108	0.312425	0.371368	0.386532
cg00932276	EGFL6	0.278952	0.307815	0.256208			0.0629244	0.273915	0.402704	0.42287	0.353544	0.376622		0.259704
cg00933411	DLC1	0.36603	0.372302	0.394229	0.419814	0.53169	0.466837	0.36698	0.351097	0.281237	0.293374	0.19782	0.253522	0.214608
cg00935364	PKP3	0.62454	0.6483	0.42481	0.559394	0.732252	0.689071	0.596495	0.425927	0.525462	0.554079	0.521203	0.509274	0.577029
cg00935388	RNASE8	0.896253	0.880838	0.911153	0.898913	0.919342	0.922973	0.892745	0.926037	0.86647	0.819208	0.885421	0.825606	0.897437
cg00935430	ZNF678	0.0598275	0.0676176	0.0566691	0.0407877	0.0590708	0.0260031	0.074645	0.0562658	0.0915425	0.0686213	0.0579713	0.0596756	0.0224967
cg00936626	PIGZ	0.598252	0.569319	0.585627	0.565909	0.497131	0.556631	0.568467	0.661414	0.758422	0.638024	0.67405	0.636062	0.716939
cg00939965	PRRG1	0.68223	0.676969	0.733989			0.695995	0.70259	0.758297	0.560565	0.612907	0.705371		0.680244
cg00940278	GATA6	0.03606	0.0559185	0.0136721	0.0362556	0.0273251	0.0200376	0.0385625	0.0150801	0.04562	0.0458512	0.0167988	0.0494771	0.0302142
cg00940891	FGFRL1	0.0238875	0.0334602	0.01055	0.0282223	0.0351896	0.0146583	0.026495	0.00883377	0.0251725	0.0325125	0.00731657	0.0519202	0.0141417
cg00941229	ZA20D1	0.0325575	0.0581644	0.0191722	0.0396198	0.0625741	0.020937	0.0414575	0.0198863	0.0346225	0.0596212	0.0186493	0.0602938	0.0254148
cg00941549	AKAP4	0.806505	0.746517	0.794152			0.802517	0.7863	0.794511	0.73235	0.685141	0.770658		0.763338
cg00943245	PCDHGC5	0.724945	0.755392	0.794919	0.796437	0.80948	0.772998	0.75519	0.778982	0.700462	0.720537	0.742891	0.707045	0.728708
cg00943909	GNAS	0.569495	0.528712	0.551184	0.55284		0.535207	0.578467	0.529539	0.548215	0.500521	0.531331	0.465377	0.549308
cg00943950	UBE2B	0.039165	0.0604704	0.0337743	0.0459365	0.0530833	0.0347293	0.04542	0.0347316	0.0444025	0.0655558	0.0275785	0.0609415	0.0358254
cg00945507	SEC61G	0.20384	0.243178	0.234661	0.12169	0.220509	0.173702	0.194295	0.203803	0.207585	0.204126	0.201375	0.139493	0.108338
cg00945862	SLC4A5	0.822582	0.861939	0.839501	0.8788	0.893347	0.895627	0.830948	0.869671	0.785408	0.787339	0.789936	0.811281	0.83138
cg00947019	H2AFV	0.04161	0.0393799	0.0430096	0.0319148	0.046709	0.0524653	0.0422875	0.0487404	0.02936	0.0374518	0.0615046	0.0522619	0.0394335
cg00947275	LAS1L	0.150515	0.173556	0.148146			0.0560097	0.178632	0.207077	0.17202	0.159643	0.140575		0.0460459
cg00948500	KRTAP20-2	0.47386	0.481481	0.491257	0.500199	0.58633	0.557883	0.515165	0.37742	0.330098	0.427632	0.310509	0.378208	0.330411
cg00948524	RNF135	0.042835	0.0468593	0.0234412	0.0327454	0.034384	0.0190393	0.0432225	0.0260748	0.0398625	0.0444222	0.0264966	0.0494077	0.0224741
cg00949442	ABCA3	0.263495	0.226868	0.131293	0.138317	0.130345	0.12543	0.18168	0.263233	0.531397	0.351097	0.34506	0.305395	0.434998
cg00949554	UBE2E3	0.0945075	0.0970847	0.0883133	0.0982543	0.1135	0.10314	0.105497	0.107837	0.0704925	0.107924	0.0705699	0.117697	0.100955
cg00950418	SRPK2	0.0278325	0.0392159	0.0226879	0.0215696	0.0322361	0.0199611	0.03118	0.0236083	0.03698	0.0379941	0.0273865	0.0338259	0.0205791
cg00950621	STARD5	0.017065	0.0331645	0.011046	0.0300083	0.0348507	0.0193328	0.0175925	0.0101395	0.0221275	0.0319214	0.0112419	0.0354573	0.0187623
cg00951770	RABGGTA	0.767588	0.655326	0.603565	0.585574	0.714825	0.725084	0.753678	0.623653	0.711053	0.644233	0.686058	0.696706	0.755007
cg00953256	CCND1	0.791355	0.719205	0.442657	0.512132	0.778238	0.718334	0.76253	0.558495	0.818605	0.697622	0.7266	0.766905	0.824419
cg00953277	SFRS2	0.03199	0.0592903	0.0302527	0.0236678	0.0630216	0.0375646	0.030315	0.0446225	0.033825	0.0627938	0.042599	0.0372837	0.0396651
cg00954003	TMSB10	0.02974	0.0392563	0.00706672	0.0269987	0.0246062	0.0137873	0.0357675	0.00727031	0.029915	0.0377244	0.00614931	0.0472215	0.0130684
cg00954566	SCD	0.0332925	0.0348889	0.0217077	0.0292139	0.0357211	0.0188926	0.043325	0.02015	0.0282975	0.0364682	0.0141912	0.0486873	0.0187888
cg00955230	RFC2	0.05761	0.07595	0.034272	0.0580712	0.0781191	0.0403534	0.06275	0.0329279	0.052895	0.0742861	0.0353287	0.0840789	0.0408066
cg00955451	APBA2	0.72319	0.692978	0.795073	0.800595	0.867199	0.745778	0.703245	0.744459	0.672955	0.647554	0.637022	0.646908	0.629958
cg00958517	ST3GAL2	0.01907	0.0326087	0.0269557	0.0202267	0.0540412	0.023167	0.021115	0.0299594	0.017305	0.0326431	0.0191662	0.0343502	0.0217539
cg00958560	FLJ46481	0.579627	0.590988	0.715532	0.695036	0.52457	0.598913	0.656467	0.63619	0.365465	0.451768	0.44636	0.467219	0.482114
cg00960702	CCDC9	0.0395525	0.0464575	0.0231519	0.0324088	0.0383252	0.0258977	0.0414625	0.0234484	0.03707	0.047297	0.023833	0.0523963	0.023255
cg00962459	PROKR1	0.697505	0.748758	0.727083	0.755147	0.806324	0.769508	0.655757	0.721812	0.656478	0.627564	0.601038	0.637169	0.616878
cg00962635	SYTL4	0.270143	0.244881	0.28158			0.135669	0.24055	0.36314	0.397282	0.267585	0.337816		0.334914
cg00962799	SSX8	0.704562	0.640548	0.688981			0.677255	0.687378	0.685822	0.592753	0.594543	0.664413		0.640983
cg00964109	UBL7	0.0332525	0.0321489	0.0114719	0.033642	0.0410036	0.0144177	0.0318525	0.00863354	0.0322325	0.0320827	0.0090309	0.0578257	0.0134532
cg00967316	PPP1R3A	0.629835	0.719743	0.755188	0.672796	0.736072	0.775333	0.622095	0.754069	0.43535	0.577484	0.60153	0.53087	0.601722
cg00968475	BHLHB9	0.255035	0.237125	0.198097			0.103076	0.201675	0.259981	0.265018	0.252419	0.228674		0.220406
cg00968931	MRPL54	0.556635	0.534351	0.407308	0.453825	0.614223	0.573489	0.512028	0.418124	0.435275	0.464743	0.406424	0.473566	0.485576
cg00969271	ORM2	0.842965	0.84905	0.848114	0.883587	0.936996	0.877476	0.83529	0.81756	0.864255	0.779962	0.745767	0.760973	0.800244
cg00969446	CENTA1	0.557603	0.515731	0.447906	0.472191	0.525177	0.587409	0.55944	0.442692	0.557462	0.53914	0.425057	0.540454	0.618234
cg00970325	PAQR9	0.227032	0.147138	0.0715437	0.0840676	0.0751713	0.0908441	0.130337	0.169327	0.376117	0.313986	0.233302	0.271851	0.312002
cg00970385	FLJ38725	0.209617	0.139812	0.0800091	0.201162	0.178212	0.0863086	0.14384	0.0598057	0.21318	0.172754	0.0695436	0.254781	0.172474
cg00971396	POLR2H	0.0434	0.0441652	0.0277944	0.0369113	0.0364378	0.0302578	0.0531275	0.0232202	0.032255	0.0393781	0.0226648	0.0516784	0.0308675
cg00973286	TNFRSF1A	0.029605	0.0494784	0.029022	0.0260344	0.0397624	0.0213977	0.031965	0.0324759	0.039955	0.0427538	0.0288898	0.0396465	0.0208764
cg00973334	LASS5	0.0609875	0.0619602	0.0285416	0.049086	0.0606193	0.0203128	0.077395	0.0209836	0.06902	0.0651415	0.0259832	0.0905304	0.021054
cg00973677	CHRM2	0.101105	0.0571067	0.0282191	0.0434852	0.0334552	0.022941	0.0567825	0.0894131	0.106417	0.159096	0.110809	0.152466	0.122024
cg00974864	FCGR3B	0.739078	0.799967	0.80899	0.784284	0.257617	0.494101	0.77912	0.784654	0.627673	0.597691	0.611891	0.565337	0.580863
cg00976054	ATP5H	0.0641825	0.0905398	0.0529721	0.084343	0.150246	0.0484554	0.0602275	0.053944	0.062375	0.0916925	0.0492444	0.0810357	0.0425155
cg00977690	ZFX	0.135493	0.120618	0.0687389			0.0935511	0.145637	0.085102	0.13395	0.137827	0.083667		0.0895585
cg00979348	HPSE	0.0771025	0.0786478	0.0274971	0.0580064	0.078395	0.0291252	0.0927325	0.0163478	0.090805	0.0836721	0.0175914	0.0993734	0.0325142
cg00980978	WFDC2	0.0401925	0.0742467	0.0734769	0.0413406	0.0627578	0.0241603	0.0491225	0.0831923	0.06734	0.0896694	0.0728858	0.0718176	0.0701873
cg00981643	MECP2	0.18014	0.297643	0.216163			0.156704	0.195992	0.223579	0.190177	0.196613	0.202166		0.0972055
cg00983520	CPT1B	0.252493	0.341147	0.23327	0.184744	0.245115	0.18481	0.204377	0.305887	0.280565	0.316503	0.260199	0.239856	0.250106
cg00983899	CABP2	0.568843	0.616924	0.389703	0.484761	0.685701	0.645113	0.54917	0.428733	0.550232	0.517634	0.465992	0.527077	0.533369
cg00984602	SRF	0.11339	0.188674	0.170693	0.100442	0.250069	0.162805	0.114568	0.159766	0.146413	0.198049	0.149005	0.127536	0.187594
cg00986320	CYFIP2	0.777112	0.751152	0.816372	0.742805	0.832917	0.861405	0.774118	0.81837	0.721673	0.689707	0.684342	0.705118	0.799335
cg00987015	CHRM1	0.497312	0.475782	0.212797	0.270202	0.686427	0.566696	0.453095	0.24219	0.368855	0.361395	0.325463	0.414028	0.408208
cg00987379	ZNF395	0.119845	0.0984468	0.0479606	0.0595891	0.0544648	0.0585568	0.107907	0.0614231	0.0831975	0.089045	0.0779647	0.0956256	0.0818065
cg00988256	TSPAN16	0.840553	0.874724	0.846513	0.863885	0.882742	0.874052	0.8196	0.85652	0.793037	0.775198	0.773444	0.775126	0.837158
cg00995065	SLCO1B1	0.466422	0.527397	0.475158	0.50021	0.658638	0.546456	0.507903	0.385598	0.373812	0.456825	0.310386	0.38896	0.360257
cg00995152	DAB2IP	0.597847	0.580217	0.366613	0.417366	0.62136	0.656483	0.653935	0.392917	0.428025	0.460995	0.464513	0.488622	0.539108
cg00995327	CHST2	0.060545	0.0715158	0.0560557	0.0342548	0.0597688	0.0483962	0.06363	0.0577252	0.0548575	0.0791448	0.0562949	0.06147	0.0469455
cg00995520	KCNA3	0.427715	0.464288	0.225158	0.24045	0.306806	0.275458	0.373747	0.419668	0.593045	0.503158	0.458441	0.420014	0.44736
cg00997424	PI4KII	0.144782	0.0995739	0.0638434	0.0921417	0.105215	0.0421611	0.134398	0.0389874	0.15642	0.111442	0.0320777	0.138632	0.0421577
cg01000094		0.822225	0.824523	0.816488	0.826029	0.836854	0.854396	0.823615	0.839595	0.78226	0.773651	0.79056	0.772019	0.811296
cg01001286	IL16	0.301445	0.319053	0.454918	0.36775	0.213919	0.217435	0.317537	0.531415	0.364272	0.318662	0.322655	0.318007	0.279491
cg01003992	LOC388152	0.0537525	0.0463494	0.0108011	0.0621327	0.0646852	0.0174743	0.0506375	0.00960016	0.0570675	0.0500178	0.0115985	0.0834209	0.0203041
cg01007201	CLEC4A	0.905085	0.855499	0.831895	0.858003	0.821656	0.880143	0.904642	0.835766	0.78612	0.758801	0.759777	0.764764	0.816122
cg01009664	TRH	0.232893	0.203553	0.171328	0.16571	0.0792817	0.119879	0.142377	0.428151	0.583715	0.587371	0.598775	0.464978	0.574871
cg01013324	EFNB3	0.0652275	0.097662	0.0204323	0.0325787	0.0354304	0.0327207	0.057155	0.0271086	0.087085	0.0852084	0.0417124	0.0581324	0.0576766
cg01015871	MT4	0.617622	0.59138	0.688772	0.648478	0.793589	0.70598	0.567553	0.643933	0.437855	0.467018	0.471244	0.455364	0.542498
cg01015879	RDX	0.0373375	0.0560289	0.0303066	0.061401	0.0515309	0.0255071	0.047295	0.0297201	0.057545	0.0640443	0.0206054	0.0870242	0.0231526
cg01017147	DNM3	0.29266	0.326323	0.134607	0.155557	0.290116	0.229654	0.271305	0.19105	0.181177	0.268889	0.188982	0.212921	0.231543
cg01021485	CSNK1G1	0.022275	0.02297	0.00590167	0.0191068	0.0215709	0.0109085	0.0225775	0.00522348	0.021025	0.0227539	0.00643236	0.0334029	0.0101864
cg01025762	DLD	0.113895	0.109565	0.0983518	0.0998515	0.093219	0.0686712	0.133903	0.106302	0.117485	0.111225	0.0849814	0.12439	0.0681572
cg01025842	TRADD	0.051645	0.0508392	0.0171424	0.0380027	0.0621178	0.0281882	0.0545775	0.0161677	0.0557225	0.0658019	0.0201018	0.0758959	0.0266809
cg01026744	NAP1L5	0.64719	0.595206	0.658245	0.659198		0.641971	0.653617	0.662402	0.66739	0.657469	0.666521	0.555199	0.643289
cg01027739	DOLPP1	0.063515	0.0755713	0.0810126	0.0630705	0.070782	0.0461408	0.0721075	0.0899907	0.0796725	0.0813439	0.0677451	0.0906862	0.0571252
cg01027805	ZNF219	0.072285	0.0831263	0.0718739	0.0654854	0.0689185	0.0636928	0.0687025	0.0688549	0.075525	0.0836441	0.0643011	0.0824295	0.0674513
cg01029592	SOX15	0.48792	0.517543	0.234471	0.333178	0.591416	0.555736	0.484143	0.240107	0.33385	0.368741	0.334955	0.390375	0.41012
cg01031251	RPS6KA1	0.740098	0.742884	0.7137	0.682716	0.508298	0.596227	0.74827	0.712643	0.682937	0.62623	0.65762	0.609544	0.665716
cg01031400	TNFRSF10D	0.0373175	0.0424068	0.0440742	0.0314301	0.0457621	0.0211594	0.04495	0.0468501	0.14398	0.0832482	0.0469074	0.0709986	0.0200448
cg01033160	CEBPG	0.0400475	0.0524843	0.0343853	0.0412724	0.0393654	0.045161	0.03963	0.0412115	0.03997	0.046376	0.0378251	0.0582075	0.0425857
cg01033938	ADAMTS8	0.243097	0.19952	0.181077	0.215936	0.172239	0.12133	0.214025	0.296299	0.348225	0.269526	0.244646	0.259086	0.2984
cg01035238	TNFAIP6	0.760008	0.737514	0.803254	0.776927	0.788212	0.854945	0.740203	0.854909	0.708978	0.685216	0.840372	0.725644	0.840213
cg01035422	PLIN	0.774615	0.862413	0.851713	0.859337	0.899132	0.871352	0.773242	0.871538	0.726685	0.829543	0.840105	0.776685	0.829122
cg01036012	TUBB8	0.75516	0.784042	0.784425	0.750442	0.823485	0.859697	0.7432	0.840437	0.85498	0.747048	0.798927	0.706392	0.853497
cg01036148	RNPEP	0.019805	0.0419478	0.0415362	0.0181433	0.0394233	0.0235757	0.02012	0.0440929	0.0227925	0.0428307	0.0380883	0.0287765	0.0216113
cg01036173	C9ORF46	0.0411	0.0583446	0.0233372	0.0419553	0.0586499	0.0202342	0.049345	0.0180464	0.04472	0.0643592	0.0167956	0.0612304	0.0194043
cg01036779	SH2D3A	0.101797	0.11151	0.0839472	0.0745294	0.141406	0.0780794	0.104785	0.0711801	0.0652925	0.101804	0.0782104	0.0812879	0.0751365
cg01037108	HSPA9B	0.0539825	0.0534194	0.0427654	0.0400563	0.0451886	0.0572953	0.0507275	0.044799	0.04647	0.0541605	0.0560694	0.0529871	0.0486548
cg01040062	CYB5D2	0.0332	0.0433733	0.0443142	0.0273606	0.0436082	0.0234324	0.0417125	0.0445012	0.03359	0.0428128	0.0379534	0.0452369	0.021807
cg01040759	ST3GAL5	0.035985	0.0481525	0.055947	0.0257808	0.0657219	0.0303421	0.03648	0.0703397	0.0342	0.0472774	0.06193	0.0435012	0.0265765
cg01040850	MR1	0.469137	0.484365	0.348342	0.414861	0.785977	0.632442	0.482795	0.325585	0.344318	0.403345	0.380869	0.419821	0.459601
cg01041367	TMEM70	0.109915	0.119648	0.051023	0.0727403	0.0980287	0.0532136	0.10233	0.0388188	0.121235	0.116557	0.042062	0.117433	0.0623687
cg01043330	RIC3	0.21028	0.215527	0.137681	0.185784	0.20503	0.20738	0.192518	0.170674	0.175083	0.167886	0.167511	0.227719	0.189733
cg01043831	PTTG2	0.678735	0.722647	0.50304	0.584111	0.795502	0.766452	0.650257	0.562223	0.557053	0.603809	0.58155	0.600767	0.671545
cg01044662	C2ORF3	0.0848725	0.141578	0.039351	0.0641136	0.116153	0.0914621	0.0667625	0.0494696	0.103487	0.112073	0.0666162	0.0918934	0.0797881
cg01044722	MYH10	0.0341425	0.0506938	0.0225381	0.0441103	0.0489589	0.0282159	0.0461475	0.0201312	0.044505	0.0527668	0.0189437	0.0715798	0.02725
cg01045423	GLMN	0.0963975	0.18252	0.115428	0.134237	0.18656	0.141849	0.134925	0.112281	0.11023	0.203565	0.116242	0.143595	0.156764
cg01046174	PIP5K3	0.04196	0.0424417	0.017147	0.0345231	0.0395955	0.0159174	0.04661	0.0178323	0.0430875	0.0464638	0.0139302	0.0570479	0.0155314
cg01047414	PHYH	0.05162	0.0574869	0.0384489	0.0403512	0.0450001	0.0499196	0.05186	0.0369921	0.0495	0.0577711	0.0442895	0.0588646	0.0485622
cg01048931	ECOP	0.038255	0.048896	0.0145971	0.0443515	0.0487254	0.0210557	0.0405925	0.0127633	0.040685	0.048075	0.0107418	0.0604386	0.0209264
cg01049530	BMP3	0.220292	0.0846528	0.0933915	0.0463334	0.0661806	0.0652119	0.07959	0.286997	0.465025	0.258002	0.427347	0.224871	0.449025
cg01050433	TYRO3	0.0826325	0.0998141	0.0616143	0.0488808	0.0611145	0.0840117	0.09929	0.0481863	0.0944325	0.0947045	0.0495237	0.0839329	0.0880946
cg01053621	APOA2	0.864465	0.830131	0.810105	0.820966	0.923179	0.880479	0.865155	0.804134	0.77513	0.727578	0.697613	0.722005	0.734883
cg01055695	PAEP	0.76305	0.837622	0.825513	0.770949	0.856752	0.85411	0.818427	0.777067	0.715537	0.660996	0.675854	0.667931	0.68894
cg01056155	BTF3	0.05072	0.0386529	0.0257878	0.0296288	0.0401483	0.0374928	0.0418125	0.0352855	0.0551225	0.0366744	0.0397961	0.0491214	0.0383315
cg01056568	GLP2R	0.519722	0.537657	0.514479	0.509844	0.551085	0.526857	0.505772	0.479962	0.476513	0.469061	0.439748	0.483085	0.490488
cg01057962	BCL6	0.0256325	0.0375322	0.0354781	0.0240483	0.032798	0.0143276	0.0327825	0.037693	0.0284825	0.0347736	0.0340209	0.0327325	0.0121274
cg01058368	CDH10	0.506258	0.53809	0.228493	0.320748	0.624406	0.550665	0.415208	0.293629	0.45746	0.474476	0.425654	0.460457	0.538316
cg01062029	ROR2	0.0481225	0.0647173	0.168703	0.103302	0.0554556	0.0692958	0.066545	0.189925	0.0827225	0.0974275	0.189503	0.0787473	0.147303
cg01063524	NME1	0.144433	0.17571	0.057641	0.111959	0.158292	0.0443112	0.171658	0.0416869	0.163915	0.188581	0.0370574	0.153832	0.039055
cg01063813	STAT6	0.0989625	0.142713	0.0693771	0.105249	0.126222	0.0567939	0.1208	0.0453791	0.126747	0.146075	0.0473019	0.130949	0.0540488
cg01064307	CD55	0.05815	0.0568512	0.0454857	0.0305703	0.0397394	0.0522184	0.05593	0.0453409	0.06767	0.061338	0.0527553	0.0526831	0.049533
cg01064957	SNX2	0.0337425	0.046105	0.0328775	0.0221568	0.0520958	0.0246569	0.03384	0.0345218	0.0341625	0.0449442	0.0291707	0.0337252	0.0229463
cg01065920	NDUFA12	0.03819	0.0439335	0.013905	0.0339017	0.0524588	0.016744	0.0419725	0.0114511	0.035125	0.0482509	0.0131979	0.0603546	0.0164271
cg01069256	C8ORF70	0.057525	0.0646897	0.0388874	0.0572069	0.0462848	0.0403262	0.05692	0.0408224	0.0543025	0.0726517	0.0363761	0.08341	0.0426948
cg01071811	L3MBTL	0.639905	0.582437	0.657687	0.578359		0.579453	0.601947	0.727877	0.591798	0.612065	0.723366	0.524712	0.68557
cg01072821	UNQ9391	0.594865	0.581801	0.660469	0.720524	0.703641	0.723572	0.641315	0.528914	0.334332	0.44627	0.410552	0.428403	0.440425
cg01074640	IFNA17	0.839095	0.794743	0.796547	0.84796	0.909055	0.882645	0.821102	0.773016	0.593198	0.617515	0.615734	0.653953	0.644611
cg01076838	TMEM86B	0.873895	0.875947	0.868392	0.881068	0.883925	0.887932	0.868585	0.891962	0.8655	0.866448	0.885173	0.843848	0.883184
cg01078276	PLAU	0.0321325	0.0398433	0.0120964	0.0222289	0.0227437	0.0176726	0.031305	0.0186731	0.0253875	0.0384332	0.0157008	0.0298624	0.0177478
cg01078434	MAS1L	0.862297	0.84474	0.862561	0.857333	0.920559	0.906001	0.84858	0.836966	0.768668	0.75913	0.729157	0.770755	0.850872
cg01078689	PSG5	0.691288	0.67747	0.688467	0.687208	0.770105	0.684083	0.708237	0.675526	0.637142	0.66127	0.652813	0.639428	0.650288
cg01078871	FBXO33	0.03717	0.0521985	0.0210144	0.0331666	0.1748	0.0268301	0.039315	0.0200589	0.0340125	0.0543777	0.0217535	0.0429787	0.0248835
cg01079126	MTMR1	0.107948	0.303749	0.207911			0.0118963	0.179897	0.208487	0.164228	0.144456	0.166837		0.0142732
cg01080862	IL13RA1	0.192312	0.365805	0.295186			0.0324283	0.351267	0.334972	0.295013	0.185956	0.295647		0.0303285
cg01081263	SCUBE2	0.255323	0.291637	0.414518	0.348183	0.256563	0.255163	0.22403	0.430636	0.373888	0.365524	0.274015	0.273449	0.334961
cg01082679	CCNT1	0.02528	0.0500821	0.0311678	0.0344115	0.0507978	0.0192508	0.037145	0.0284497	0.034895	0.053958	0.0184836	0.0532857	0.0202327
cg01086868	AR	0.192818	0.338385	0.229205			0.0546972	0.29561	0.259073	0.254443	0.2332	0.252381		0.105487
cg01086895	DCHS1	0.146515	0.181826	0.174755	0.123657	0.210292	0.0677985	0.193505	0.153638	0.202687	0.217187	0.162594	0.187194	0.138362
cg01086978	ARFGEF1	0.086895	0.0841702	0.0551007	0.0547656	0.0583139	0.0722767	0.0805675	0.0648141	0.0823625	0.0740873	0.0628095	0.0790591	0.0744029
cg01087382	MAP3K7	0.09413	0.0957113	0.115252	0.277469	0.0937702	0.054682	0.09107	0.102644	0.157697	0.0849861	0.0872679	0.265711	0.0480411
cg01087710	LIN10	0.0324575	0.0430104	0.0290883	0.0325246	0.0536661	0.0368315	0.0344775	0.0346082	0.0372775	0.0413894	0.0336486	0.0591441	0.0372248
cg01090445	TRAIP	0.05019	0.0658216	0.0181756	0.0529299	0.0454065	0.0249186	0.0540275	0.015813	0.058955	0.0716084	0.0154269	0.0791959	0.0248839
cg01091448	AMACR	0.03823	0.0505908	0.0148457	0.0387321	0.0467119	0.0187627	0.0462225	0.0088263	0.043	0.0493945	0.0124472	0.0527918	0.0154287
cg01091565	MESP1	0.788398	0.639071	0.592398	0.604366	0.736633	0.75648	0.761045	0.561582	0.65243	0.590128	0.605234	0.651958	0.734162
cg01092036	MMP8	0.772342	0.850551	0.765071	0.784845	0.915585	0.875363	0.707058	0.832475	0.750785	0.819423	0.841206	0.773706	0.8846
cg01092561	PPP1R3B	0.0191525	0.0313618	0.0188282	0.0173095	0.0302224	0.0147316	0.0207625	0.0179904	0.0215275	0.0333403	0.0219221	0.026099	0.0158811
cg01095395	IMPG2	0.617267	0.719011	0.753168	0.641142	0.756819	0.762546	0.577627	0.811393	0.58246	0.690392	0.817007	0.602009	0.783037
cg01095482	TIE1	0.902508	0.813323	0.577712	0.774976	0.84485	0.805676	0.888312	0.703419	0.902568	0.751871	0.72816	0.803065	0.866032
cg01095590	KIAA0040	0.0321775	0.036061	0.0176664	0.0322834	0.0374163	0.0228097	0.05245	0.0229473	0.030635	0.0335061	0.0194555	0.0453078	0.0180396
cg01097940	SPSB2	0.05318	0.0749553	0.0482342	0.0372246	0.0844467	0.0564046	0.05711	0.0425745	0.0603925	0.069836	0.0466906	0.0631107	0.0557964
cg01100784	MAPK8IP3	0.037825	0.044744	0.0180191	0.0330364	0.043848	0.0240938	0.04368	0.0134911	0.03483	0.0449333	0.0171538	0.0555581	0.0228531
cg01100796	CPT2	0.266462	0.234589	0.137112	0.182428	0.0787113	0.103714	0.255405	0.125264	0.27395	0.226267	0.139875	0.233987	0.136128
cg01103730	IL20	0.67201	0.726964	0.282716	0.499331	0.720568	0.733816	0.666527	0.287122	0.581228	0.609954	0.447872	0.581169	0.572573
cg01103836	MYO9B	0.97322	0.959766	0.987277	0.973506	0.982153	0.981392	0.96723	0.987737	0.953582	0.967728	0.984768	0.9479	0.974594
cg01104423	EIF2AK1	0.045085	0.0539908	0.076062	0.0382004	0.0615028	0.0269615	0.0566325	0.0822079	0.0545125	0.0554971	0.0786852	0.0645186	0.025469
cg01106788	KIAA1632	0.833678	0.819541	0.868653	0.822296	0.853071	0.904471	0.809052	0.905986	0.782913	0.786982	0.896091	0.792908	0.897436
cg01107031	TGFB1	0.0418775	0.0643962	0.0170911	0.0497315	0.0838158	0.022859	0.053975	0.0239025	0.04652	0.0646653	0.014336	0.0712482	0.0228956
cg01107741	CANT1	0.02819	0.04219	0.019057	0.04876	0.0379714	0.0218047	0.0324875	0.0169137	0.0304525	0.040452	0.0125819	0.0507045	0.0215901
cg01108476	TCP11	0.943642	0.854654	0.730468	0.857477	0.839492	0.876509	0.93094	0.743103	0.925875	0.76848	0.804042	0.850849	0.905402
cg01109219	RASGRP3	0.61016	0.648216	0.456794	0.521394	0.820661	0.730659	0.61872	0.472938	0.44994	0.505555	0.429235	0.531647	0.584866
cg01110312	GTF2H3	0.499015	0.571418	0.306622	0.376338	0.583029	0.545474	0.46081	0.344811	0.436148	0.497665	0.430708	0.483189	0.508132
cg01110846	KCTD13	0.0314225	0.0335721	0.0146742	0.0245078	0.045542	0.0160254	0.0378125	0.0158036	0.031755	0.0329844	0.0132038	0.0457657	0.0152092
cg01112452	ZCCHC12	0.31817	0.38212	0.393268			0.123164	0.34846	0.45521	0.447907	0.462799	0.485426		0.387606
cg01112778	PPP2R2B	0.49089	0.54509	0.568385	0.521537	0.795672	0.655301	0.486347	0.547415	0.399925	0.487575	0.415814	0.428065	0.41822
cg01114088	CYTL1	0.124877	0.140122	0.134317	0.121484	0.111856	0.107989	0.124315	0.180529	0.174635	0.171727	0.150596	0.199331	0.182496
cg01116966	TCF7	0.01927	0.0230546	0.0182675	0.015211	0.0236775	0.00938959	0.019615	0.0181008	0.016045	0.0303024	0.0210921	0.0315741	0.0268421
cg01117627	CYP46A1	0.03306	0.0446231	0.0216604	0.027724	0.0529759	0.0359965	0.03892	0.0267052	0.0531475	0.042873	0.0229767	0.0478778	0.0530409
cg01119135	C1ORF116	0.579897	0.618245	0.270324	0.360225	0.689219	0.666572	0.552617	0.259812	0.397083	0.416054	0.379196	0.432752	0.492623
cg01120165	HDAC10	0.0779975	0.0765103	0.031336	0.0518951	0.0600023	0.037277	0.073055	0.0286666	0.12993	0.0999515	0.0354915	0.0941646	0.0601892
cg01120307	LOC349236	0.870027	0.87887	0.879247	0.891853	0.881942	0.888212	0.87033	0.897461	0.870308	0.875746	0.880205	0.848599	0.880554
cg01120308	PICALM	0.202395	0.225251	0.220283	0.204809	0.0558127	0.129373	0.20177	0.210279	0.1985	0.191827	0.141192	0.166451	0.111507
cg01120761	CLEC4C	0.54689	0.616707	0.280131	0.415347	0.699873	0.675143	0.541612	0.289376	0.468185	0.457967	0.307272	0.422634	0.474949
cg01120898	IL1RAP	0.0384325	0.0404858	0.0181616	0.0325676	0.0360178	0.0231871	0.03865	0.0157808	0.03489	0.0364483	0.0173992	0.0529645	0.0206927
cg01124420	EDAR	0.217773	0.277446	0.0733826	0.125235	0.47575	0.387606	0.19678	0.0928767	0.126005	0.219622	0.145625	0.191603	0.22613
cg01124961	RC74	0.0279725	0.0446224	0.0250599	0.0275941	0.0474717	0.0307612	0.0330525	0.0307365	0.02963	0.0448495	0.0269876	0.0397077	0.0289945
cg01125463	PEX6	0.147553	0.164387	0.0641113	0.0971662	0.269767	0.250612	0.124895	0.0749155	0.108428	0.128479	0.108964	0.149809	0.156457
cg01126560	C9ORF142	0.278037	0.437401	0.219725	0.439975	0.282504	0.266187	0.264658	0.231035	0.19356	0.325927	0.190587	0.220919	0.234203
cg01127428	SYCP3	0.929377	0.940678	0.943706	0.944083	0.924461	0.952285	0.934983	0.9386	0.91927	0.92717	0.920614	0.889307	0.920637
cg01128603	SF3B2	0.133625	0.128455	0.0768284	0.0944197	0.161043	0.0850062	0.143062	0.0649099	0.13963	0.129193	0.0650903	0.127804	0.0651741
cg01129459	FLJ46156	0.20192	0.161	0.127176	0.143235	0.100602	0.127734	0.201625	0.204549	0.28054	0.244288	0.180092	0.255554	0.221953
cg01129847	C19ORF35	0.604348	0.507205	0.703246	0.653303	0.303632	0.381967	0.624157	0.705982	0.635903	0.538774	0.538939	0.502067	0.523762
cg01130192	ACO1	0.0921725	0.114998	0.0363133	0.0442761	0.0537914	0.0409701	0.0809325	0.0496498	0.0934	0.0935093	0.0619382	0.0724279	0.0622133
cg01131735	SC65	0.0405675	0.0416753	0.0236725	0.0391496	0.0350847	0.019121	0.051305	0.0214584	0.104968	0.0429393	0.0182502	0.0668011	0.0788913
cg01134491	MTHFR	0.04398	0.0428133	0.0329615	0.0265432	0.0342877	0.0423555	0.0526475	0.0366006	0.04302	0.0436875	0.0448826	0.0441034	0.0397996
cg01135200	STXBP5	0.0532125	0.0603434	0.0386557	0.0561663	0.0758669	0.0460752	0.0518075	0.0455658	0.053395	0.0620221	0.0352097	0.101523	0.0409746
cg01135626	CDX4	0.526012	0.561314	0.404044			0.399913	0.5897	0.531852	0.696622	0.59708	0.569281		0.513219
cg01136458	CSMD1	0.545937	0.489165	0.637603	0.6637	0.611298	0.508668	0.515205	0.609267	0.480627	0.466598	0.387696	0.431683	0.366441
cg01137065	FOXK2	0.0549025	0.0551053	0.0238135	0.0378144	0.0513625	0.030288	0.05214	0.0279104	0.04966	0.0549031	0.0236406	0.0595579	0.0289015
cg01137198	TA-PP2C	0.03523	0.0378409	0.0121923	0.0272705	0.0281996	0.0180565	0.03595	0.0127481	0.0392375	0.0413259	0.0203769	0.0468184	0.0166053
cg01137532	ZNF365	0.02239	0.0472507	0.0197456	0.0201952	0.0267727	0.0145958	0.022345	0.024468	0.0260575	0.0389785	0.0280106	0.0329476	0.0236539
cg01137708	NFKB1	0.03648	0.0487341	0.0146299	0.0372218	0.0444396	0.0172687	0.0389925	0.0129697	0.0393325	0.0517736	0.0133752	0.0537203	0.0162295
cg01137737	MIR16	0.0596725	0.0803398	0.0441229	0.0509635	0.068651	0.0513598	0.064735	0.0509366	0.0659175	0.0864774	0.0420408	0.0769519	0.0578231
cg01138020	MGC29671	0.384135	0.298202	0.670466	0.602168	0.251599	0.281746	0.441318	0.605534	0.378775	0.291503	0.31439	0.310277	0.246027
cg01139059	TSN	0.072875	0.0778735	0.0516449	0.0806011	0.0937448	0.0606605	0.0828325	0.0532668	0.0643725	0.0790724	0.0518557	0.103622	0.0592607
cg01139966	GOLPH3L	0.0857275	0.107942	0.0339041	0.0749478	0.0599109	0.0314308	0.08631	0.0704965	0.112107	0.182692	0.144192	0.15978	0.140931
cg01140782	FAM58A	0.13681	0.312492	0.239746			0.0245864	0.254827	0.269255	0.266275	0.179862	0.236344		0.0227802
cg01141769	USP25	0.04306	0.0621192	0.0135405	0.0454283	0.0542586	0.020062	0.0486825	0.0124202	0.044345	0.0676804	0.0130204	0.0706903	0.0209693
cg01143454	C20ORF141	0.1321	0.168878	0.145344	0.111375	0.0942956	0.0813555	0.124238	0.131893	0.132087	0.117979	0.114126	0.0912595	0.060831
cg01144251	KLK9	0.687207	0.633056	0.386336	0.543916	0.713503	0.723826	0.687418	0.392532	0.510395	0.550016	0.451621	0.539776	0.551066
cg01144286	C20ORF103	0.117895	0.0902847	0.0536507	0.0534839	0.0493022	0.032792	0.06262	0.130109	0.177417	0.226501	0.20379	0.143873	0.201085
cg01145389	CDKN2C	0.04438	0.0687695	0.0191848	0.0457633	0.0474667	0.0248398	0.0739	0.0144642	0.043515	0.0719463	0.0151667	0.0674538	0.0256223
cg01145396	CHRNG	0.71224	0.728461	0.788053	0.823726	0.766946	0.752344	0.749907	0.81002	0.635252	0.652294	0.691215	0.637596	0.67461
cg01146980	DNAJA5	0.0368575	0.0442347	0.0163611	0.0345498	0.0392562	0.0148054	0.045945	0.0104842	0.03719	0.0461014	0.0121931	0.0562884	0.0140615
cg01148741	DUSP2	0.265893	0.197653	0.191451	0.222366	0.111992	0.138102	0.255715	0.198347	0.307705	0.205753	0.225871	0.230594	0.252526
cg01150454	MRPS5	0.026195	0.0379405	0.00759515	0.0283443	0.0380396	0.0126142	0.030005	0.00816752	0.0262775	0.0366067	0.00758244	0.0473248	0.0122798
cg01151686	LIG3	0.0332875	0.0289501	0.0202014	0.0231521	0.0284871	0.0125573	0.0382075	0.00971012	0.0248725	0.0280412	0.00902664	0.0422256	0.01183
cg01151699	CACNG2	0.066885	0.0896353	0.0410169	0.0582002	0.070334	0.0348771	0.066895	0.0294374	0.10374	0.101682	0.0363026	0.101062	0.0571558
cg01152019	HOXD4	0.243455	0.173508	0.152477	0.187712	0.0979307	0.0992369	0.21047	0.276083	0.435175	0.394045	0.318283	0.306755	0.311473
cg01152499	FAM46C	0.05052	0.0610879	0.0477375	0.0460638	0.0730929	0.0502988	0.0499325	0.0702737	0.0498325	0.0594918	0.0549967	0.0592114	0.0503465
cg01154193	IQCC	0.103687	0.15119	0.0637732	0.0681445	0.111428	0.131654	0.0893675	0.0866593	0.09905	0.108581	0.0841328	0.0926805	0.115484
cg01154537	C10ORF4	0.04644	0.0582945	0.0771964	0.0853584	0.0605192	0.0370866	0.05384	0.0811339	0.0525475	0.0606747	0.0824285	0.104322	0.0330782
cg01154775	MGC29898	0.060245	0.0646501	0.0287833	0.0747448	0.0569833	0.0232365	0.088975	0.0263398	0.08422	0.072418	0.0175402	0.0982977	0.0208381
cg01155039	AMN	0.267782	0.237744	0.129477	0.14774	0.155065	0.211393	0.203563	0.147725	0.37655	0.2799	0.168725	0.227479	0.248115
cg01160766	RPL38	0.0963025	0.0885388	0.0858683	0.0681443	0.143859	0.0362386	0.141973	0.059576	0.09857	0.0883687	0.065049	0.109136	0.0293619
cg01161216	NULP1	0.05912	0.0647537	0.0312386	0.0434038	0.05618	0.05224	0.0591725	0.0352756	0.0487525	0.0588877	0.0404016	0.0641335	0.0415665
cg01161597	TAF2	0.0754075	0.093726	0.0577184	0.0424374	0.0548071	0.0634428	0.0820925	0.0603035	0.088875	0.0939285	0.0605632	0.0666614	0.0615722
cg01161611	GALNT13	0.71478	0.680625	0.749102	0.721192	0.747493	0.82329	0.737045	0.813335	0.579525	0.583003	0.688992	0.633961	0.687064
cg01166674	ABCB8	0.041005	0.0449741	0.027639	0.0329784	0.0453271	0.0322019	0.0387275	0.0286686	0.04165	0.0431588	0.0291104	0.0564808	0.0306961
cg01168201	HIC1	0.034435	0.0394195	0.0179313	0.0262019	0.0437347	0.025597	0.0395425	0.0160056	0.0378625	0.043152	0.0208104	0.048346	0.0347171
cg01169610	INPP4A	0.85123	0.852439	0.701984	0.780661	0.892388	0.864074	0.774162	0.658764	0.736907	0.754605	0.703899	0.758306	0.840568
cg01169624	SGCE	0.448163	0.544428	0.563979	0.526075		0.489094	0.446648	0.568456	0.378142	0.488102	0.540386	0.388158	0.507607
cg01169726	DLX5	0.131758	0.156418	0.0861051	0.082064		0.0674146	0.0809525	0.0981418	0.147955	0.149223	0.0975019	0.100286	0.135253
cg01169778	GBGT1	0.748053	0.624333	0.485331	0.487653	0.575839	0.6242	0.63944	0.600347	0.871885	0.617659	0.664391	0.654148	0.769104
cg01171588	USP38	0.013645	0.020626	0.00539662	0.0119199	0.0169871	0.00835061	0.013655	0.00666489	0.012275	0.0204538	0.00586077	0.0240333	0.0083193
cg01171858	SLC5A2	0.719932	0.802292	0.727173	0.803457	0.857044	0.797998	0.692788	0.777064	0.670415	0.758249	0.714768	0.64931	0.737441
cg01172484	MAGEH1	0.156183	0.211348	0.173525			0.0170568	0.133453	0.216491	0.230415	0.141984	0.164749		0.0446063
cg01172656	NRBF2	0.02989	0.0283748	0.0159715	0.016991	0.0233794	0.0163622	0.0296625	0.0131939	0.02396	0.0262718	0.0138794	0.0311555	0.016233
cg01172735	SESN2	0.1363	0.127193	0.0519479	0.0690105	0.0725572	0.0717773	0.108685	0.0653503	0.169217	0.111922	0.0868263	0.110117	0.105802
cg01172899	SLC16A14	0.349723	0.21021	0.131216	0.155419	0.106047	0.164043	0.344455	0.138161	0.326963	0.205978	0.198856	0.234716	0.232902
cg01172972	ZFYVE9	0.15989	0.14947	0.0622705	0.0747221	0.062501	0.0916165	0.145565	0.0777889	0.136148	0.117597	0.111751	0.117761	0.125117
cg01173186	VMP	0.320823	0.307391	0.212679	0.186909	0.29217	0.274835	0.292978	0.226981	0.30063	0.308472	0.290993	0.311449	0.331576
cg01173291	ZSCAN2	0.0297875	0.0417226	0.0191741	0.0273023	0.0379263	0.021633	0.0375775	0.0191568	0.0323975	0.0424626	0.0188688	0.0451115	0.0216213
cg01176271	SNX1	0.03475	0.0467631	0.0110914	0.0437438	0.0479678	0.0154692	0.0389025	0.00821415	0.03675	0.0492965	0.00677027	0.0611403	0.0146356
cg01177524	NEDD9	0.0383925	0.043518	0.0181203	0.0400416	0.0441921	0.0258271	0.0445975	0.0184889	0.03729	0.0459941	0.0182312	0.0595576	0.025661
cg01177956	SLC4A2	0.0454125	0.0490467	0.0286349	0.0387369	0.0418652	0.0304234	0.06572	0.0269794	0.04636	0.0489303	0.0241359	0.0610941	0.0298243
cg01182585	C7ORF30	0.0426	0.0549576	0.053451	0.0590889	0.0681188	0.0210774	0.0593225	0.0544094	0.050065	0.0589983	0.051476	0.0533866	0.0200912
cg01182697	TMEM59	0.604997	0.516405	0.564312	0.51706	0.125748	0.31607	0.603598	0.56746	0.428955	0.466665	0.462196	0.413937	0.526893
cg01182873	TAS2R3	0.738575	0.757099	0.800092	0.737169	0.807712	0.824766	0.7275	0.810852	0.62996	0.73103	0.781666	0.698023	0.786865
cg01183669	ST7L	0.0329625	0.0375084	0.0267069	0.0278928	0.0339941	0.0228918	0.0316625	0.0291332	0.03272	0.0384374	0.0217899	0.0452743	0.0205756
cg01184449	EML4	0.603002	0.615168	0.505589	0.543832	0.675417	0.598665	0.573168	0.548282	0.549295	0.551579	0.523749	0.578576	0.597068
cg01184522	ZNF496	0.0302875	0.0315569	0.0136947	0.0219514	0.0308462	0.0156242	0.0320075	0.0123862	0.026935	0.0416266	0.0134939	0.0372586	0.0177696
cg01185080	ZNF710	0.55792	0.542903	0.261604	0.315133	0.422858	0.443279	0.452953	0.362914	0.698502	0.502425	0.388622	0.39826	0.475539
cg01185754	F3	0.336465	0.326627	0.147346	0.275868	0.215702	0.190004	0.3684	0.191953	0.289117	0.225545	0.152307	0.208627	0.17532
cg01186777	TNFSF9	0.03236	0.0482068	0.0166509	0.0337646	0.0771798	0.0260134	0.0388	0.0223237	0.03537	0.0486342	0.0188843	0.0537492	0.0284813
cg01190915	MT2A	0.02791	0.0404665	0.0674437	0.0402332	0.0520649	0.0268464	0.027415	0.0745554	0.0288875	0.0401537	0.0588746	0.066032	0.0223107
cg01191395	SAT2	0.0199975	0.0304943	0.0289371	0.0171643	0.0349787	0.0180265	0.0220525	0.0344545	0.02211	0.0313797	0.0274341	0.0282246	0.0170113
cg01192900	BTG4	0.23219	0.195378	0.114042	0.11151	0.133016	0.125244	0.160463	0.163784	0.271423	0.283736	0.168714	0.198543	0.176808
cg01192952	LGALS14	0.691195	0.697757	0.602447	0.522208	0.818947	0.768162	0.668828	0.580585	0.527038	0.536914	0.530785	0.532541	0.574662
cg01193293	SIGLEC7	0.420567	0.480576	0.360033	0.38095	0.570181	0.539116	0.453692	0.334563	0.351787	0.341722	0.319934	0.323643	0.341535
cg01194444	MYOG	0.943133	0.947934	0.950147	0.975029	0.979367	0.951275	0.943465	0.968919	0.944102	0.939459	0.956071	0.911436	0.925765
cg01195014	MAGED1	0.25754	0.295282	0.207185			0.0534686	0.266528	0.21783	0.314048	0.270597	0.200187		0.0771784
cg01195053	LOC124216	0.0968825	0.0804169	0.0385434	0.123402	0.10756	0.0350604	0.129935	0.0326777	0.115327	0.0851134	0.02601	0.133985	0.0382947
cg01195127	YIPF4	0.02468	0.0488893	0.0209088	0.0186435	0.0788222	0.0288812	0.03021	0.0208806	0.03006	0.050131	0.0218874	0.037493	0.0286962
cg01197831	FBP2	0.757965	0.791341	0.787784	0.822055	0.876453	0.814513	0.757877	0.811153	0.76016	0.746078	0.757421	0.735357	0.75452
cg01199721	GCN1L1	0.0382	0.0461387	0.0263557	0.0307627	0.0346197	0.0378822	0.032935	0.0306987	0.0387575	0.0431897	0.0305567	0.0546579	0.0333321
cg01200060	SCRT2	0.115152	0.0434094	0.118649	0.0635187	0.0488058	0.0648472	0.0575375	0.21136	0.231472	0.0987344	0.179384	0.154985	0.185401
cg01200177	POLR2D	0.293305	0.31768	0.151295	0.23362	0.323677	0.329051	0.285232	0.160815	0.174552	0.194527	0.19369	0.219046	0.24339
cg01204271	YBX2	0.03793	0.054001	0.0332656	0.0401712	0.0751189	0.0282099	0.0401975	0.0643627	0.0404225	0.058631	0.0639654	0.0650599	0.102207
cg01204439	TPK1	0.0911825	0.125426	0.122741	0.098565	0.135211	0.0524311	0.0661025	0.130511	0.098055	0.102199	0.123081	0.0874793	0.0514787
cg01204985	LILRA4	0.700577	0.763037	0.767527	0.783247	0.87098	0.804309	0.739592	0.702231	0.45908	0.544771	0.536601	0.536459	0.564325
cg01206472	TOMM22	0.0238075	0.0254752	0.0191406	0.0196374	0.0208965	0.0176437	0.02662	0.0135605	0.0275825	0.0255852	0.0184523	0.0350563	0.015644
cg01206970	PPFIA3	0.953273	0.933306	0.891579	0.93643	0.965394	0.951238	0.920068	0.901677	0.94023	0.916697	0.875995	0.896047	0.9594
cg01211097	USP10	0.349992	0.425261	0.139799	0.189564	0.505869	0.282285	0.360237	0.170182	0.187427	0.342065	0.227261	0.243656	0.294626
cg01214209	MANEAL	0.719055	0.68465	0.437473	0.530464	0.711026	0.695352	0.66829	0.500189	0.71981	0.564285	0.508539	0.547144	0.633769
cg01214321	DPYSL2	0.03305	0.0345518	0.0130853	0.0238021	0.0330885	0.0166397	0.0347425	0.00959866	0.0262775	0.0369487	0.00961598	0.0472599	0.0143576
cg01214847	TMPRSS3	0.563485	0.640318	0.3379	0.404979	0.689826	0.705742	0.533842	0.26792	0.420615	0.468443	0.391081	0.417623	0.486391
cg01215061	TGIF2LX	0.748528	0.741917	0.855036			0.78098	0.76729	0.775788	0.561892	0.604709	0.630571		0.599334
cg01216369	SPATA16	0.717467	0.830768	0.827943	0.793191	0.916067	0.861171	0.731032	0.856912	0.549577	0.672584	0.751947	0.571199	0.741906
cg01220033	WDR34	0.0416425	0.0450945	0.0175536	0.0313821	0.0406839	0.0242042	0.0435425	0.0185427	0.04558	0.0433146	0.0174446	0.055817	0.0241331
cg01221484	ZNF584	0.0356325	0.0447412	0.0164875	0.0391802	0.0569453	0.0200844	0.0407775	0.0149555	0.0395175	0.0434981	0.0151409	0.0550278	0.0203113
cg01221637	C20ORF112	0.0314375	0.0360214	0.0145334	0.027441	0.0387489	0.0212397	0.032475	0.0127345	0.0293025	0.0348349	0.0147106	0.0493122	0.0200279
cg01222684	TTC1	0.09679	0.146664	0.150051	0.106747	0.300706	0.0494963	0.126768	0.126318	0.114765	0.186684	0.131895	0.125923	0.0493361
cg01226811	KCNJ8	0.150527	0.133619	0.0832276	0.0718691	0.0555225	0.0928177	0.113113	0.112758	0.19526	0.167532	0.252762	0.156204	0.305627
cg01226883	MTHFR	0.0310575	0.0376689	0.0138418	0.0248102	0.0328559	0.0228334	0.0311225	0.0147264	0.0332325	0.0361014	0.0172445	0.0410192	0.0199068
cg01227519	SPANXD	0.819585	0.762139	0.804657			0.804076	0.858757	0.741307	0.493372	0.588539	0.574967		0.616866
cg01227741	GIMAP7	0.83031	0.790061	0.854332	0.812551	0.905847	0.878602	0.785655	0.906311	0.677645	0.702191	0.833961	0.68253	0.766665
cg01228636	PTEN	0.054335	0.0602971	0.0407386	0.0505378	0.0676498	0.0505925	0.0575475	0.0414942	0.05322	0.0636232	0.0400533	0.0775177	0.0468103
cg01228667	GPR101	0.21876	0.267491	0.168779			0.0270198	0.213602	0.216234	0.300645	0.233893	0.245917		0.205941
cg01230160	DGKD	0.059965	0.0546408	0.0421597	0.039064	0.0516296	0.050832	0.06172	0.0510584	0.0541775	0.0571779	0.0496771	0.0709407	0.0456936
cg01231779	NID2	0.158853	0.0754959	0.0721842	0.0399028	0.0587405	0.0364483	0.0314025	0.247704	0.428065	0.387397	0.432462	0.260771	0.444651
cg01234063	ST3GAL4	0.0686975	0.0919354	0.0761999	0.0830174	0.0653781	0.0442847	0.07428	0.0631757	0.07164	0.0869965	0.0286681	0.113781	0.0348729
cg01234133	COL1A1	0.166753	0.146187	0.0914154	0.0615047	0.0970987	0.0838683	0.092865	0.119283	0.178503	0.149344	0.141972	0.135895	0.162736
cg01236137	SUB1	0.129915	0.107968	0.0741716	0.124582	0.107625	0.0499412	0.133047	0.0443412	0.13026	0.109995	0.034974	0.155581	0.0429889
cg01237132	CST2	0.635443	0.681027	0.699938	0.770601	0.829751	0.728914	0.659005	0.571336	0.37792	0.490271	0.454837	0.541714	0.441376
cg01240931	APC	0.455248	0.465491	0.368391	0.399896	0.354916	0.405358	0.446765	0.412215	0.471278	0.444752	0.40737	0.424249	0.436918
cg01241375	INVS	0.0362625	0.0849709	0.0450016	0.0443964	0.0956987	0.0428425	0.0404875	0.0370493	0.03789	0.0975655	0.0421	0.0501223	0.0450636
cg01241836	TFE3	0.17208	0.323749	0.246489			0.0369631	0.27627	0.263338	0.291998	0.170908	0.259531		0.0326955
cg01242619	PLEC1	0.212355	0.157341	0.0934043	0.175238	0.0755903	0.121237	0.21071	0.0903244	0.12471	0.113164	0.10063	0.129677	0.121017
cg01243790	FLJ30294	0.71249	0.746279	0.744582	0.692579	0.861145	0.779194	0.690545	0.81937	0.582163	0.699753	0.798244	0.642764	0.754955
cg01244871	FAM82B	0.0280925	0.0367011	0.0149222	0.0286446	0.0336233	0.0188561	0.0381675	0.0148377	0.0299825	0.0352204	0.0154351	0.0446544	0.0173345
cg01245595	LSS	0.0222725	0.0311879	0.0158552	0.0273286	0.0324914	0.0207821	0.025	0.0178045	0.0206575	0.0331766	0.0129596	0.0403333	0.0187262
cg01245656	ASNS	0.0439975	0.0423158	0.0182573	0.032252	0.0366694	0.0299169	0.0492625	0.0223887	0.0469675	0.0395674	0.027443	0.0526124	0.0322751
cg01246254	PLEKHA1	0.100138	0.152999	0.0951375	0.0630675	0.128203	0.131035	0.08896	0.102163	0.0965775	0.147169	0.0906535	0.0745223	0.129018
cg01246405	STIM1	0.103092	0.173005	0.0827316	0.0989609	0.2287	0.0636019	0.100125	0.0708868	0.108457	0.174277	0.0721635	0.112725	0.0644324
cg01248426	ATP6V0D2	0.50481	0.57562	0.57703	0.58533	0.794426	0.641072	0.510115	0.569272	0.37742	0.380429	0.322327	0.357191	0.297403
cg01249910	SAT2	0.051965	0.0558864	0.0418818	0.0345368	0.0510412	0.036829	0.0572325	0.0484443	0.08075	0.0540323	0.0503637	0.0547527	0.0403793
cg01251255	NSUN5	0.0426275	0.0256899	0.0108618	0.0371069	0.0290738	0.0125868	0.05097	0.00684124	0.0265325	0.0262601	0.00883664	0.0448826	0.0116436
cg01252496	MDS032	0.52432	0.485468	0.327018	0.408648	0.421729	0.438965	0.467683	0.38033	0.464492	0.451631	0.426714	0.458935	0.504742
cg01253107	STOML2	0.0486025	0.038738	0.0572117	0.0346405	0.0526642	0.0178256	0.0496375	0.0425814	0.05512	0.040884	0.0485666	0.0529838	0.0147505
cg01253545	RNF185	0.124825	0.119312	0.06229	0.142547	0.21999	0.0575967	0.145923	0.0604155	0.13958	0.131967	0.0583344	0.145913	0.0513004
cg01254459	PSMC6	0.022915	0.0380681	0.0171192	0.0264113	0.0313225	0.0143441	0.024145	0.0104151	0.0288325	0.0413354	0.00953382	0.0390705	0.0126318
cg01254505	BST2	0.071945	0.0611311	0.0996884	0.0669098	0.0638331	0.0521387	0.0965925	0.0796389	0.107295	0.0693775	0.0523158	0.0768915	0.0337202
cg01255349	PPFIBP1	0.0770675	0.0815223	0.0537545	0.0692018	0.0826238	0.0581441	0.08534	0.0528675	0.06546	0.0829053	0.0544135	0.0860062	0.0560713
cg01255591	R3HDML	0.73685	0.81472	0.829189	0.806245	0.879328	0.838649	0.78714	0.778223	0.70627	0.661184	0.618347	0.657448	0.640947
cg01257202	DKC1	0.0982775	0.20905	0.179895			0.020395	0.148703	0.192262	0.120392	0.122539	0.153433		0.0187102
cg01259619	ITPKB	0.023465	0.025203	0.0105976	0.0178554	0.018183	0.0140281	0.0243075	0.0425369	0.02174	0.0516327	0.0193053	0.0579437	0.0959607
cg01260219	ADAMTS8	0.591375	0.565195	0.662772	0.675102	0.518349	0.520275	0.639578	0.653979	0.49726	0.463427	0.475155	0.487878	0.477015
cg01261503	POLG2	0.151772	0.138108	0.218576	0.184696	0.176039	0.126361	0.167357	0.200428	0.098975	0.123116	0.101009	0.151609	0.092396
cg01261535	N-PAC	0.027825	0.0283942	0.0130082	0.0300638	0.0389597	0.0116024	0.0343925	0.011912	0.023535	0.027067	0.0094248	0.0484784	0.0121555
cg01262913	DSCR9	0.23954	0.188281	0.423504	0.304101	0.210352	0.162476	0.263665	0.439424	0.304867	0.216988	0.24969	0.241972	0.291237
cg01263716	PHLDA2	0.0368775	0.0499185	0.017215	0.0286154		0.0435089	0.0392725	0.0183055	0.0345675	0.0477634	0.0172995	0.0454801	0.0408675
cg01264826	CTDSP1	0.0399875	0.0453312	0.0234302	0.0399667	0.0596019	0.0290872	0.0443975	0.0236858	0.0419125	0.0451241	0.0222857	0.0596508	0.0262225
cg01265637	C20ORF141	0.854995	0.855114	0.890442	0.882172	0.902749	0.890139	0.862677	0.899615	0.820803	0.810635	0.835935	0.797701	0.831047
cg01267315	C1ORF164	0.048195	0.0576681	0.0205525	0.0402151	0.0509592	0.0281737	0.06176	0.0298172	0.0392775	0.0572194	0.0565449	0.0650243	0.0391971
cg01269048	KIAA1244	0.625635	0.762418	0.77703	0.665842	0.725946	0.750219	0.616117	0.842192	0.585148	0.697233	0.794063	0.587022	0.697013
cg01269795	BTN3A3	0.27991	0.293004	0.246021	0.267432	0.164693	0.235578	0.306248	0.253438	0.26193	0.293025	0.237755	0.27748	0.273427
cg01272601	AAK1	0.055065	0.0555498	0.0298279	0.0489627	0.0547294	0.0206763	0.0686175	0.0166548	0.0543375	0.0589577	0.017979	0.0637245	0.0189169
cg01273150	CORO1C	0.0845525	0.0701391	0.0428968	0.0664162	0.0455532	0.0373433	0.12079	0.0266614	0.105895	0.0691719	0.0219104	0.104617	0.036553
cg01274324	C21ORF77	0.939405	0.939486	0.930725	0.947907	0.951177	0.952177	0.935608	0.925084	0.901833	0.863845	0.880616	0.82791	0.881311
cg01274660	TRIP6	0.28035	0.262102	0.10429	0.104709	0.0357872	0.110137	0.24554	0.133135	0.187197	0.188965	0.16125	0.0967916	0.132741
cg01275830	C10ORF95	0.923582	0.9188	0.917527	0.935065	0.838964	0.886703	0.922985	0.937186	0.920335	0.912919	0.928587	0.893079	0.925763
cg01277844	PYGO2	0.06614	0.0540806	0.03508	0.0443987	0.0534621	0.0387628	0.0612125	0.0335888	0.0625825	0.0599324	0.0390272	0.0757673	0.0562635
cg01278291	DOK3	0.74909	0.566213	0.798752	0.792914	0.369969	0.503114	0.789288	0.800266	0.679253	0.659045	0.698559	0.634682	0.678524
cg01278696	SMARCA5	0.04425	0.0582617	0.0254133	0.0490502	0.055652	0.0316462	0.0613775	0.0254927	0.0500275	0.0653469	0.0222475	0.0686698	0.0265391
cg01280080	ATIC	0.130727	0.130305	0.127222	0.125431	0.151287	0.108564	0.14888	0.103572	0.09407	0.121783	0.0716166	0.13152	0.0910093
cg01281797	LYSMD1	0.08562	0.10227	0.043147	0.0580138	0.153082	0.0922959	0.0757925	0.0486048	0.071565	0.0887207	0.0552663	0.0744736	0.0768433
cg01281904	OPRK1	0.62301	0.567187	0.448327	0.465886	0.574779	0.509568	0.553462	0.533951	0.712662	0.630511	0.484922	0.58294	0.619056
cg01282074	NKX2-5	0.0825275	0.0860864	0.0358189	0.0865646	0.0719178	0.0416343	0.128115	0.0302326	0.10929	0.0929451	0.0309337	0.119253	0.0331592
cg01282432	C14ORF101	0.049765	0.0672352	0.0282632	0.0419415	0.0444814	0.0388527	0.05004	0.0279421	0.0534425	0.0702498	0.0246017	0.0605158	0.0387112
cg01283289	FLJ21963	0.191983	0.173316	0.176454	0.170848	0.109167	0.109632	0.18132	0.293202	0.2649	0.303985	0.302158	0.250372	0.286403
cg01284306	C21ORF91	0.163255	0.149511	0.0892417	0.140963	0.1026	0.053039	0.193325	0.0897838	0.210175	0.185461	0.0936046	0.174495	0.0506007
cg01284619	HCN2	0.144638	0.143377	0.0621949	0.101911	0.129856	0.150891	0.134078	0.0885746	0.114503	0.110872	0.0864542	0.115621	0.126878
cg01288067	MELK	0.0285225	0.0381856	0.0288881	0.0273957	0.0352074	0.0374671	0.0296475	0.0643361	0.0294225	0.0385257	0.0463644	0.043229	0.0305524
cg01288089	CXCL10	0.263448	0.23528	0.207999	0.223752	0.229321	0.144357	0.293505	0.1694	0.30579	0.254857	0.151917	0.258173	0.130104
cg01288598	CD83	0.085335	0.0742328	0.0418665	0.0528875	0.0414996	0.041521	0.0887725	0.0433522	0.064525	0.0671945	0.0463979	0.0545957	0.0346179
cg01289103	KA21	0.32273	0.300006	0.140777	0.2371	0.272451	0.172257	0.28573	0.117188	0.40518	0.34342	0.12216	0.29521	0.166138
cg01291404	COL2A1	0.05163	0.0704015	0.0671916	0.0545163	0.0521605	0.0239092	0.0614125	0.0720603	0.089965	0.146497	0.0975222	0.0932802	0.0967497
cg01292265	NOL5A	0.03264	0.0461778	0.0164406	0.0374998	0.0578274	0.0242408	0.0361625	0.0219142	0.0364775	0.0475025	0.0174609	0.0519744	0.0230754
cg01293143	TCEA2	0.516622	0.560513	0.410978	0.460477	0.543049	0.505655	0.499435	0.41197	0.490348	0.417205	0.38276	0.358466	0.407608
cg01293647	NEUROD2	0.114493	0.0763612	0.0549975	0.115056	0.0496145	0.0540634	0.062085	0.0956607	0.349548	0.220888	0.141747	0.15596	0.182953
cg01294695	MESP1	0.138102	0.120141	0.0622639	0.0584245	0.0621986	0.10711	0.124357	0.0737013	0.15708	0.101148	0.0799741	0.102421	0.124868
cg01294702	FOXJ1	0.184075	0.136438	0.123392	0.159547	0.144044	0.101233	0.12186	0.186823	0.225465	0.17706	0.219527	0.251641	0.231873
cg01295203	PRDM14	0.193195	0.160467	0.127121	0.140554	0.146255	0.0568579	0.07837	0.36765	0.644892	0.478069	0.532049	0.368535	0.561876
cg01297972	SDCCAG33	0.823252	0.877625	0.876053	0.876269	0.888817	0.909326	0.784667	0.917558	0.784038	0.853076	0.910692	0.792534	0.902634
cg01299496	NOLA3	0.05707	0.0770529	0.0803181	0.0482139	0.0873761	0.0266734	0.0698875	0.0571266	0.060215	0.0894802	0.059266	0.0685148	0.0273445
cg01301664	FST	0.0660325	0.0662145	0.0827861	0.0371146	0.0725	0.0636786	0.0619225	0.0740489	0.0768975	0.0644823	0.0713041	0.0638893	0.0582225
cg01302245	P53AIP1	0.560622	0.659721	0.286737	0.531548	0.709667	0.672283	0.491552	0.413452	0.624637	0.6608	0.507867	0.571169	0.703059
cg01305421	IGF1	0.447	0.362183	0.188389	0.317706	0.174821	0.211947	0.403828	0.284947	0.524177	0.456559	0.345194	0.452444	0.45084
cg01305547	WHSC1	0.58213	0.605798	0.613451	0.801815	0.59017	0.52216	0.562505	0.649374	0.4517	0.573812	0.631008	0.584019	0.50538
cg01305625	PDLIM4	0.496972	0.58388	0.20692	0.306372	0.691703	0.573821	0.449247	0.253447	0.43218	0.461076	0.388033	0.424268	0.476779
cg01306510	CDKN1A	0.03885	0.0447003	0.0112316	0.0319615	0.0513906	0.0173845	0.050085	0.011098	0.0377325	0.0426418	0.0125411	0.0601233	0.0144761
cg01307730	HIST1H2AA	0.892807	0.886006	0.901029	0.902826	0.888128	0.902945	0.897988	0.877761	0.778188	0.815486	0.834138	0.803839	0.830207
cg01308501	IL12A	0.026335	0.02755	0.0330779	0.0206736	0.0244216	0.0173724	0.0263825	0.0153459	0.024305	0.0265709	0.0155693	0.0374938	0.0160892
cg01308601	C12ORF49	0.034895	0.060628	0.0248647	0.0241857	0.11332	0.0253904	0.040055	0.0288321	0.0333625	0.064508	0.0267175	0.0409237	0.024851
cg01309152	PCP4	0.642805	0.654293	0.28351	0.576504	0.700003	0.699619	0.642315	0.360863	0.484655	0.526537	0.485777	0.53119	0.573406
cg01309153	SURF1	0.78928	0.755734	0.474395	0.65287	0.810071	0.767431	0.736807	0.492598	0.748705	0.683088	0.650645	0.737978	0.783228
cg01309671	RP3-473B4.1	0.128628	0.232764	0.196759			0.0448414	0.172953	0.187	0.165777	0.146558	0.159306		0.0405543
cg01311051	ALDOA	0.16871	0.146983	0.0899521	0.240133	0.229981	0.0849617	0.200145	0.0559353	0.200673	0.151412	0.051031	0.273679	0.0785661
cg01311285	SPATA4	0.0607425	0.0527819	0.0442667	0.0411959	0.053273	0.0579975	0.0586475	0.0627403	0.04477	0.0557166	0.0633825	0.0857293	0.0552893
cg01313514	WNT3A	0.102885	0.190822	0.0441526	0.0875278	0.0502662	0.0856669	0.10208	0.0615632	0.173305	0.133631	0.0877859	0.104222	0.130562
cg01313949	LOC202459	0.855807	0.879375	0.849827	0.917521	0.891004	0.901953	0.821097	0.906049	0.82729	0.851939	0.886774	0.811404	0.900152
cg01313966	C18ORF24	0.0380425	0.0448128	0.024619	0.0339196	0.0478744	0.0325834	0.042715	0.0332448	0.0365925	0.0454542	0.0276901	0.0488499	0.0314668
cg01316071	C14ORF139	0.794667	0.855651	0.784042	0.828857	0.869752	0.870616	0.754925	0.82254	0.749475	0.765113	0.724778	0.728578	0.793224
cg01316516	LDHA	0.0430125	0.0506572	0.020204	0.0322169	0.0427281	0.0290546	0.0471575	0.0172424	0.0439925	0.0504697	0.0176324	0.0597347	0.0280244
cg01316789	RBM12	0.0273325	0.0389928	0.0168922	0.0266167	0.04014	0.0177205	0.03089	0.0138026	0.0273775	0.0376044	0.0153317	0.0389424	0.0170104
cg01316819	PPP1R1A	0.0684625	0.212029	0.0248054	0.0545326	0.0317002	0.0448677	0.0504925	0.0456588	0.153243	0.154694	0.102429	0.101084	0.189042
cg01318557	LAT2	0.196085	0.17171	0.103351	0.227358	0.068372	0.0826436	0.22149	0.0941091	0.103578	0.124667	0.115774	0.149513	0.1289
cg01320040	ZNF295	0.0592125	0.0545111	0.041341	0.0357642	0.0544168	0.061185	0.058015	0.0692635	0.053505	0.0617708	0.0620021	0.0611058	0.0476149
cg01320361	SEC63	0.02325	0.0361312	0.0110753	0.0206292	0.0301751	0.0164511	0.02204	0.0186816	0.0197875	0.0337849	0.0181198	0.0357565	0.0142303
cg01320507	SPHAR	0.63389	0.672374	0.690661	0.640668	0.761745	0.765669	0.609505	0.757145	0.575645	0.637479	0.721187	0.630062	0.750141
cg01321151	AP2A2	0.548453	0.514884	0.436552	0.494373	0.452227	0.503531	0.49146	0.46302	0.485075	0.480084	0.442218	0.466782	0.530316
cg01322079	SFT2D1	0.03809	0.0542876	0.0256138	0.0339854	0.0443524	0.0242035	0.043495	0.0207082	0.037035	0.0577403	0.0218054	0.0510954	0.0258232
cg01322134	WNT3A	0.065375	0.13481	0.0113065	0.0717574	0.0442886	0.0392623	0.0647575	0.0214822	0.0952075	0.0980894	0.042087	0.0750674	0.0855386
cg01322897	LETMD1	0.029245	0.034268	0.0168603	0.0266966	0.0305857	0.0183698	0.0330125	0.0116789	0.02831	0.0330101	0.0123513	0.0455573	0.0150881
cg01324261	SCRG1	0.61514	0.6479	0.434173	0.484661	0.74041	0.667793	0.559997	0.601661	0.573515	0.55522	0.549484	0.513182	0.595855
cg01325515	CTAG2	0.92026	0.879182	0.911441			0.910468	0.900265	0.851078	0.8272	0.761637	0.73804		0.782964
cg01328164	HINT2	0.0324675	0.0422065	0.0165199	0.0261853	0.0307515	0.0251311	0.03353	0.0169787	0.03287	0.0587492	0.0163648	0.0458263	0.0449138
cg01331554	G3BP2	0.0214075	0.0264464	0.0208035	0.0182727	0.0194812	0.0154038	0.024745	0.0100793	0.0238425	0.0271957	0.0138226	0.0308278	0.0146504
cg01333011	PTHLH	0.26966	0.238118	0.403033	0.267007	0.15341	0.172644	0.287048	0.362409	0.149587	0.203188	0.169943	0.159882	0.135006
cg01333131	CDC42BPB	0.0504025	0.128887	0.0439231	0.0611143	0.167463	0.0539702	0.071355	0.0564117	0.0679925	0.125808	0.0460527	0.0696364	0.0595533
cg01333619	VPS26B	0.034	0.0433009	0.0223534	0.0375868	0.0483492	0.026388	0.0518175	0.0236679	0.0351025	0.0438702	0.0233672	0.0604598	0.0242192
cg01333788	GJB5	0.568037	0.608047	0.285523	0.372298	0.702178	0.634008	0.555348	0.286837	0.411795	0.415232	0.404522	0.454057	0.488966
cg01334437	LYPLA1	0.0329875	0.0459475	0.0116232	0.0398987	0.0471346	0.0166536	0.0410175	0.00817899	0.0377275	0.0479606	0.00636181	0.0658848	0.0146004
cg01335367	C12ORF34	0.136113	0.193068	0.159151	0.164415	0.0880359	0.124917	0.153757	0.21429	0.166483	0.222978	0.123134	0.183844	0.120475
cg01337047	DSG1	0.43267	0.4373	0.267869	0.30176	0.56499	0.443013	0.389265	0.344373	0.409102	0.4931	0.374608	0.41533	0.424675
cg01340005	SOX2	0.0265325	0.0482142	0.0302987	0.0260085	0.0312839	0.0189419	0.0324625	0.0307347	0.039985	0.038255	0.0366959	0.0347785	0.0229956
cg01342792	FAM71A	0.734855	0.760491	0.775297	0.740313	0.817496	0.810218	0.720355	0.757735	0.575228	0.610287	0.646603	0.599886	0.653915
cg01343729	ZNF688	0.0312275	0.0549453	0.0375508	0.022059	0.0466539	0.0365703	0.0479525	0.0401078	0.0339825	0.0587942	0.0454644	0.0402075	0.0422118
cg01344171	C6ORF206	0.549968	0.565621	0.706227	0.663305	0.444206	0.445914	0.51966	0.770725	0.664697	0.709469	0.686556	0.588179	0.682023
cg01344452	DGKE	0.026265	0.0352543	0.0266283	0.0223449	0.0350501	0.0150975	0.029115	0.0206621	0.126328	0.0416144	0.0209981	0.0421392	0.0484204
cg01344518	RGS11	0.756675	0.720993	0.664923	0.69665	0.786445	0.747259	0.747478	0.613537	0.68046	0.577303	0.554417	0.606144	0.582376
cg01346152	DHRS3	0.073135	0.119007	0.0752365	0.0759784	0.0542566	0.043599	0.0811775	0.0831335	0.051585	0.079158	0.0871643	0.0673336	0.044996
cg01346589	RCC2	0.0463275	0.0533573	0.0170376	0.0628953	0.0722104	0.0236641	0.0523775	0.0157938	0.0488225	0.0517968	0.0156648	0.0860255	0.0218736
cg01346718	CSNK1E	0.4221	0.442776	0.188426	0.261755	0.426653	0.420803	0.410492	0.213915	0.38457	0.322627	0.310646	0.355572	0.364666
cg01347719	DQX1	0.974735	0.965019	0.948478	0.975398	0.961099	0.979619	0.970475	0.950043	0.968122	0.96405	0.948945	0.948573	0.978459
cg01348086	RGS14	0.324443	0.261244	0.209415	0.291721	0.129235	0.150223	0.313227	0.149064	0.333222	0.288005	0.211855	0.260719	0.278539
cg01348757	PLIN	0.78714	0.754622	0.788724	0.766851	0.73508	0.868134	0.773332	0.846997	0.733135	0.703759	0.821989	0.725908	0.826793
cg01350700	DCXR	0.01927	0.035942	0.024804	0.0273231	0.049213	0.0153394	0.021805	0.0192528	0.019245	0.0327011	0.0138686	0.0399974	0.0187047
cg01351032	CIITA	0.284543	0.244027	0.199568	0.269423	0.067519	0.152874	0.30568	0.173857	0.164038	0.193562	0.180549	0.201411	0.169495
cg01352108	KCNK4	0.53207	0.433404	0.172968	0.209827	0.209376	0.284891	0.388558	0.244955	0.60691	0.408866	0.372854	0.385292	0.507706
cg01352882	STUB1	0.0387875	0.0430206	0.0125871	0.0357177	0.0448459	0.0169551	0.0423225	0.0100162	0.0392525	0.0411757	0.00677584	0.0651088	0.0150818
cg01353347	IRAK1	0.180333	0.397326	0.31358			0.0202321	0.33043	0.329746	0.344362	0.21635	0.309029		0.0198181
cg01353448	C7ORF16	0.535985	0.538533	0.406549	0.459268	0.588952	0.550494	0.489113	0.575197	0.656445	0.610171	0.625367	0.594234	0.66903
cg01354473	HOXA9	0.26514	0.298841	0.225066	0.218077	0.148361	0.128233	0.188592	0.450178	0.667848	0.544363	0.580107	0.517441	0.611879
cg01355520	HADHA	0.083125	0.128778	0.0539956	0.0976114	0.106786	0.0410141	0.101657	0.0493004	0.0840625	0.133242	0.041433	0.107944	0.0427176
cg01355739	GNAS	0.63488	0.704475	0.673895	0.681255		0.646586	0.614878	0.732072	0.784175	0.7797	0.75237	0.610774	0.745316
cg01356829	IL12RB2	0.465977	0.454189	0.57034	0.602419	0.26148	0.324635	0.532183	0.576058	0.445115	0.428761	0.361772	0.38063	0.352959
cg01357116	ATOH1	0.083905	0.123311	0.0329923	0.0827008	0.0931635	0.0644645	0.0974475	0.0336576	0.0995525	0.108051	0.0492567	0.107227	0.0786038
cg01357263	BCL7A	0.02287	0.0379009	0.0158727	0.0245787	0.0536442	0.0128018	0.0243575	0.0124424	0.0214275	0.0377193	0.00837392	0.036631	0.0125994
cg01359534	AQP10	0.790458	0.742697	0.726766	0.736524	0.707508	0.757804	0.766425	0.740853	0.750335	0.652287	0.669628	0.649581	0.69892
cg01360325	TAF5	0.0362325	0.0470928	0.0224773	0.0337323	0.041327	0.022869	0.041815	0.0194905	0.03601	0.0454879	0.0171966	0.0567468	0.0222497
cg01360768	TSG101	0.0270325	0.0374589	0.0115888	0.0243944	0.031692	0.0164213	0.0272975	0.0110983	0.0258225	0.0391739	0.0116242	0.0354446	0.017503
cg01361446	IL2RG	0.416155	0.325593	0.562342			0.280113	0.424735	0.528789	0.38123	0.342742	0.311262		0.348186
cg01361777	DLG5	0.910592	0.905523	0.942447	0.908224	0.922919	0.934949	0.90752	0.956786	0.89292	0.905765	0.950871	0.877093	0.932459
cg01362183	MAP3K7IP2	0.0638225	0.0688806	0.101505	0.0528559	0.0678231	0.0434324	0.066285	0.0907643	0.060145	0.0685895	0.091074	0.0831299	0.042238
cg01366407	FLAD1	0.0476225	0.0476364	0.0250247	0.0394455	0.0453732	0.0310184	0.05285	0.0276568	0.0492175	0.0481589	0.0244697	0.0716887	0.0294718
cg01366419	WBSCR17	0.244285	0.248981	0.0888479	0.178896	0.0717034	0.100884	0.141692	0.303152	0.406395	0.402318	0.429992	0.339043	0.446646
cg01367992	LY9	0.520892	0.377495	0.629558	0.662032	0.816944	0.703685	0.500807	0.590793	0.516705	0.452266	0.350038	0.413594	0.333968
cg01369413	UBQLN3	0.695425	0.67091	0.72429	0.787618	0.846672	0.783916	0.708122	0.659993	0.435277	0.494233	0.466107	0.543807	0.507202
cg01369850	ZNF175	0.211547	0.264992	0.0790194	0.18825	0.251507	0.0736434	0.2261	0.0416646	0.275193	0.302471	0.0430848	0.209431	0.0711747
cg01369981	CAMKK2	0.040175	0.065969	0.0248534	0.0313481	0.0252957	0.0321698	0.0485825	0.0243078	0.02928	0.0484332	0.0251422	0.0355262	0.0323639
cg01371258	ZNF184	0.0377025	0.0524265	0.015006	0.0300297	0.0559787	0.0163557	0.04796	0.0114397	0.0464375	0.0572871	0.0104544	0.0523335	0.0165249
cg01371477	ANP32E	0.147895	0.14966	0.0813233	0.118217	0.165468	0.0625243	0.18432	0.0830812	0.170795	0.154873	0.0502931	0.150335	0.0609994
cg01372605	C12ORF62	0.037455	0.0494663	0.015179	0.0406095	0.0432641	0.0187584	0.0445725	0.0122518	0.041995	0.0481489	0.0112684	0.0698492	0.0170471
cg01372689	MRPL12	0.030175	0.0538737	0.0296389	0.0375444	0.0608046	0.022897	0.0480175	0.0252593	0.03214	0.0520382	0.020357	0.0522453	0.0221985
cg01373706	TMEM86A	0.02576	0.0332429	0.013859	0.0174931	0.0219615	0.0167453	0.0245725	0.0133431	0.0232925	0.0296484	0.0136585	0.0349381	0.0366989
cg01374047	HCFC1R1	0.037375	0.0453989	0.0246925	0.0305391	0.0453204	0.034605	0.036605	0.0364779	0.037435	0.0461672	0.0370187	0.0535237	0.0286792
cg01375871	TPSD1	0.5281	0.554523	0.502538	0.543255	0.592082	0.566045	0.571577	0.393672	0.30779	0.347921	0.270879	0.36058	0.35614
cg01375994	MXRA5	0.60238	0.523159	0.692764			0.603078	0.606997	0.756779	0.70307	0.568749	0.703738		0.660413
cg01376672	ANAPC5	0.0613425	0.0603495	0.0507103	0.0448533	0.0609484	0.0563614	0.0648675	0.0524767	0.0588075	0.0583314	0.0511038	0.0659711	0.0530286
cg01377755	ACP6	0.629905	0.664725	0.377253	0.562941	0.620611	0.586023	0.581052	0.413032	0.526957	0.544127	0.458924	0.50923	0.586867
cg01377911	NTF5	0.155465	0.231627	0.0892701	0.092215	0.159521	0.141272	0.131922	0.0827994	0.152072	0.16517	0.111926	0.113116	0.129355
cg01381846	HOXA9	0.300992	0.339732	0.240954	0.249698	0.234139	0.218356	0.2293	0.488853	0.7076	0.588198	0.636213	0.526446	0.676758
cg01382363	KIAA0859	0.055855	0.0548306	0.136413	0.0546703	0.0715888	0.0267224	0.0676	0.111286	0.0674425	0.0552346	0.113939	0.0783953	0.0225978
cg01385430	VPS45A	0.039615	0.0499226	0.0120445	0.0371846	0.0431949	0.0190658	0.047455	0.0116682	0.0359925	0.0553576	0.0121518	0.0566604	0.0175131
cg01386493	ADRB3	0.348715	0.419562	0.251625	0.390588	0.433994	0.373037	0.318915	0.348576	0.357615	0.416129	0.295699	0.323882	0.317312
cg01389761	TERC	0.05638	0.0621152	0.0918459	0.0457073	0.0516589	0.0340062	0.085385	0.0847655	0.0583675	0.0728366	0.0738974	0.0693231	0.0295442
cg01390445	LIPH	0.85354	0.865549	0.790066	0.891106	0.868897	0.872539	0.801765	0.816762	0.801405	0.679139	0.73381	0.731889	0.818223
cg01395672	ZNF207	0.09281	0.103804	0.120348	0.0792065	0.0989514	0.0620887	0.102467	0.0945408	0.0956175	0.116815	0.090602	0.110977	0.046478
cg01399317	FLJ46072	0.618073	0.629732	0.779781	0.723626	0.70986	0.656835	0.628	0.761022	0.69766	0.693509	0.70949	0.630718	0.679502
cg01400401	C19ORF30	0.266025	0.235719	0.220533	0.209477	0.198708	0.203447	0.276938	0.279607	0.312945	0.332675	0.185812	0.286541	0.319638
cg01401337	PHF2	0.023055	0.0355244	0.0108432	0.0193382	0.0205514	0.0183537	0.02507	0.0124479	0.0229675	0.0379038	0.0124293	0.0342535	0.0183589
cg01401376	EYA4	0.141715	0.0746954	0.0534457	0.0700455	0.0601971	0.0402949	0.0474675	0.154544	0.343652	0.244982	0.280216	0.18166	0.291405
cg01402045	FLJ23356	0.0451675	0.0589921	0.0336012	0.0346486	0.0603756	0.0334943	0.0479525	0.0374865	0.0444775	0.0578611	0.0471386	0.0572756	0.0321853
cg01402255	GATAD2B	0.47342	0.514972	0.197512	0.225851	0.0613486	0.176974	0.402735	0.242764	0.448708	0.43906	0.364193	0.392176	0.456918
cg01403114	PPWD1	0.196923	0.173611	0.168739	0.159619	0.203705	0.0684546	0.227163	0.136907	0.2704	0.219622	0.139324	0.196263	0.0734562
cg01404197	ZW10	0.0766575	0.0872345	0.0592729	0.0425845	0.0778646	0.0714799	0.0761425	0.0665208	0.067785	0.0879065	0.0626381	0.0700831	0.0709654
cg01404615	DKK2	0.140365	0.112267	0.0945872	0.091946	0.0743907	0.0673473	0.0955975	0.204043	0.205815	0.270715	0.253797	0.233763	0.251088
cg01405107	HOXB5	0.272245	0.266721	0.1371	0.11995	0.253217	0.215901	0.24027	0.148	0.277775	0.28898	0.235552	0.230816	0.291668
cg01405761	MGC34646	0.180613	0.171017	0.1491	0.0829978	0.0958651	0.0700526	0.093805	0.307294	0.191715	0.243066	0.243086	0.162098	0.294938
cg01407244	TNFRSF10C	0.21892	0.169577	0.125907	0.18326	0.0955388	0.111879	0.186253	0.180611	0.348985	0.257196	0.14699	0.232059	0.202841
cg01407341	SPATA8	0.931675	0.915449	0.919567	0.938203	0.924725	0.929443	0.925882	0.942071	0.906007	0.860978	0.894559	0.850043	0.870634
cg01407797	FLJ33814	0.0706875	0.0854085	0.0408213	0.0601154	0.0967308	0.0671157	0.0761975	0.0435369	0.06248	0.0782575	0.045927	0.091963	0.0579346
cg01408383	PIGA	0.0906425	0.205309	0.143765			0.0178608	0.144773	0.166271	0.191055	0.121658	0.149553		0.0175164
cg01408558	PDE4A	0.72638	0.726551	0.626328	0.746308	0.759877	0.736757	0.735498	0.66433	0.685018	0.674817	0.622212	0.642722	0.677078
cg01409734	TRAFD1	0.10016	0.119242	0.0409518	0.0796049	0.0873137	0.0508817	0.112775	0.0367473	0.110872	0.131342	0.0290978	0.126739	0.0493252
cg01410472	CRISPLD1	0.209908	0.125953	0.0358873	0.0704344	0.0235651	0.0717029	0.127075	0.177461	0.281203	0.191924	0.218009	0.158977	0.344937
cg01411954	NVL	0.051615	0.0408465	0.0411563	0.029348	0.0314398	0.0442315	0.0430975	0.0451463	0.050115	0.0387615	0.050071	0.0610677	0.0375722
cg01412445	BBS4	0.0686575	0.0852002	0.0269398	0.0536184	0.104289	0.0222932	0.0783125	0.0203453	0.076365	0.0969793	0.0144218	0.0797874	0.0237142
cg01413314	IFRD2	0.0325625	0.029372	0.0137913	0.0243916	0.0256531	0.0181407	0.0316325	0.0159455	0.0295025	0.0269143	0.0131783	0.0420789	0.016934
cg01413516	INSL3	0.824905	0.839367	0.805296	0.818489	0.916586	0.861153	0.812225	0.817892	0.872957	0.817481	0.781558	0.78543	0.789103
cg01414934	SH3BGRL3	0.087775	0.110555	0.0560364	0.0781589	0.0610244	0.0461957	0.09127	0.0370985	0.086885	0.0952621	0.0636235	0.101059	0.0710037
cg01416012	BAZ2B	0.63791	0.646478	0.721028	0.670446	0.773938	0.784698	0.613768	0.786495	0.593498	0.625265	0.742977	0.628437	0.783834
cg01418124	ARHGAP24	0.0649	0.074757	0.0255331	0.0534626	0.0479659	0.0344948	0.072555	0.0230153	0.06602	0.0769093	0.0250143	0.0741433	0.0365006
cg01419479	GLUL	0.0504125	0.0372002	0.0201315	0.0153079	0.0297831	0.0236755	0.050915	0.0319395	0.0212225	0.0342539	0.0379943	0.0324865	0.0254622
cg01419675	RHOB	0.0558875	0.0822077	0.0460848	0.0351076	0.0523887	0.0385369	0.0549625	0.0485012	0.04576	0.074292	0.0516953	0.0531707	0.0420363
cg01419679	PTTG1IP	0.0197125	0.0271314	0.0121277	0.0203519	0.0290382	0.0129834	0.02403	0.0121809	0.0200175	0.027241	0.0101968	0.0312384	0.0120316
cg01419788	ITPK1	0.0548125	0.0677649	0.0409207	0.0295966	0.0450145	0.057268	0.053605	0.0501642	0.075075	0.0644948	0.0443232	0.0467024	0.0485273
cg01420388	FBXO2	0.689053	0.599764	0.332636	0.466493	0.60663	0.603371	0.605915	0.388159	0.77176	0.574276	0.510489	0.549901	0.605239
cg01421985	OTUD7	0.832882	0.843768	0.761524	0.822272	0.885332	0.873709	0.840385	0.725886	0.63181	0.692485	0.655953	0.701437	0.742616
cg01422136	ZCCHC10	0.0276875	0.0381893	0.0100181	0.0278959	0.0334957	0.0153926	0.0342775	0.00918479	0.0303975	0.0393499	0.00852606	0.0464773	0.013767
cg01422337	CARD8	0.28614	0.303637	0.522474	0.478081	0.2262	0.239081	0.315443	0.496958	0.380997	0.429838	0.331912	0.373358	0.309619
cg01423840	FATE1	0.815873	0.782195	0.679439			0.805699	0.788465	0.70508	0.747443	0.70027	0.617057		0.732067
cg01424107	CDX2	0.113765	0.111685	0.0506866	0.0440578	0.0337559	0.0260421	0.0505825	0.118954	0.190345	0.282963	0.263942	0.18188	0.23379
cg01425405	DLX3	0.137713	0.107252	0.0619456	0.0691437	0.0664172	0.0786332	0.12534	0.0709294	0.101933	0.0919941	0.0791301	0.101637	0.082207
cg01425670	NEGR1	0.117483	0.0570375	0.0127185	0.0325459	0.0252881	0.0237764	0.02955	0.0449437	0.144895	0.0912294	0.0526767	0.0702612	0.0843499
cg01426743	FAM20B	0.744792	0.718631	0.642084	0.670447	0.822732	0.767565	0.723795	0.544383	0.59815	0.552398	0.445725	0.553053	0.554579
cg01427567	TMC4	0.204873	0.230579	0.148837	0.129345	0.241211	0.206891	0.209132	0.148154	0.18931	0.206661	0.164444	0.188825	0.182005
cg01428361	RSAD1	0.03176	0.036177	0.0132217	0.0276314	0.0318439	0.0191649	0.038185	0.0130338	0.03731	0.0360474	0.0131429	0.0505505	0.0178424
cg01428678	GPHN	0.0934625	0.124808	0.0479736	0.0897363	0.117788	0.0651899	0.109832	0.0451006	0.108525	0.142719	0.0357208	0.123739	0.0559638
cg01429181	WDR42A	0.093665	0.0801367	0.0669165	0.0890894	0.0719741	0.0420735	0.112033	0.0636281	0.103175	0.0913825	0.0662552	0.115334	0.0389041
cg01429321	LOX	0.043065	0.0845035	0.0398021	0.0369392	0.0487178	0.0278828	0.040285	0.0430581	0.0497125	0.0613345	0.0528675	0.0466552	0.0357165
cg01429391	MYH7	0.59169	0.699012	0.766227	0.708423	0.925451	0.801922	0.619278	0.674404	0.41851	0.507912	0.43236	0.453204	0.44965
cg01429996	NANS	0.103407	0.110132	0.0597143	0.0752849	0.10346	0.0532957	0.113135	0.0497441	0.117605	0.112073	0.0485084	0.110406	0.0512074
cg01430430	FLJ37078	0.762557	0.76619	0.839737	0.841853	0.906169	0.808703	0.71373	0.845694	0.716138	0.717775	0.771338	0.665045	0.740235
cg01430807	NDUFB8	0.051105	0.0599745	0.0471309	0.045371	0.0518315	0.0564182	0.057755	0.0605764	0.046025	0.0599131	0.0500095	0.0692063	0.0510643
cg01431114	PDE10A	0.232102	0.183667	0.0528186	0.103503	0.054221	0.089842	0.115375	0.101467	0.36056	0.23548	0.207381	0.228458	0.340079
cg01432087	FLJ21749	0.55168	0.616414	0.362746	0.464686	0.725275	0.647889	0.535508	0.38037	0.493667	0.471832	0.402526	0.432183	0.462543
cg01437411	ATN1	0.08648	0.105356	0.113484	0.0860043	0.110241	0.0682002	0.0695675	0.114622	0.0693625	0.11299	0.09128	0.0878653	0.0761391
cg01438829	TMEM97	0.049335	0.0456084	0.0408676	0.0374853	0.0485809	0.0389613	0.045385	0.0400683	0.03947	0.0454937	0.0319593	0.0595421	0.0356028
cg01439669	ENC1	0.0241875	0.0289868	0.00880671	0.0209333	0.0260006	0.0145406	0.026765	0.00827214	0.0228875	0.0265183	0.00899718	0.0341975	0.0144726
cg01439983	PEX13	0.05351	0.0707645	0.0562375	0.0767724	0.0642298	0.030822	0.050905	0.0440785	0.06331	0.062674	0.0446031	0.0935724	0.0284467
cg01441777	CSNK1E	0.373088	0.504346	0.143695	0.165617	0.142444	0.264373	0.336717	0.17822	0.327698	0.313446	0.277991	0.225199	0.313723
cg01442426	XCR1	0.810485	0.8529	0.774826	0.85997	0.8507	0.861045	0.838782	0.781893	0.592967	0.680287	0.675057	0.678922	0.717125
cg01442481	RALY	0.12822	0.150371	0.0557924	0.0889515	0.10863	0.041104	0.147203	0.0448136	0.14482	0.155895	0.0344933	0.122705	0.0332893
cg01442799	YAP1	0.0455875	0.0614607	0.0256761	0.0503032	0.0627659	0.0327368	0.04752	0.0229572	0.0580925	0.0634881	0.0280767	0.0702001	0.0341642
cg01442833	UNG	0.036405	0.0396836	0.0193512	0.0245386	0.0267166	0.0202848	0.03187	0.0160754	0.037015	0.0377667	0.0223211	0.0405708	0.0252504
cg01443067	USP8	0.022455	0.0316779	0.0111535	0.0201769	0.0328533	0.012778	0.0236225	0.0145755	0.0223525	0.034478	0.0092574	0.0344436	0.0123409
cg01443452	GAPDHS	0.67377	0.756818	0.611715	0.660714	0.75133	0.755194	0.60309	0.723005	0.810442	0.801702	0.754946	0.710292	0.796909
cg01443630	CLCN7	0.79746	0.746652	0.722397	0.825086	0.89239	0.756574	0.73553	0.677231	0.63708	0.564367	0.623113	0.630541	0.673293
cg01446393	FAM107A	0.434808	0.515496	0.507761	0.300208	0.756864	0.610732	0.443608	0.486488	0.456685	0.526436	0.467988	0.440202	0.446315
cg01446692	CER1	0.61564	0.650791	0.415092	0.520664	0.731916	0.67338	0.56912	0.362787	0.519458	0.520185	0.432645	0.509584	0.510755
cg01446983	SPOP	0.0152875	0.0256436	0.00695416	0.0189353	0.0217046	0.0107028	0.0211125	0.00817803	0.0177625	0.0252377	0.00773816	0.0327178	0.0103474
cg01447420	FEN1	0.034955	0.0481989	0.0273563	0.0435337	0.04179	0.0338669	0.0357975	0.0348594	0.03378	0.0479684	0.0278361	0.0651027	0.0291219
cg01447498	TSNAX	0.0808925	0.0992555	0.0615985	0.0936944	0.082065	0.0314178	0.105195	0.0432667	0.102343	0.107452	0.0404213	0.104169	0.0312576
cg01447817	AQP12A	0.479063	0.462754	0.623817	0.592268	0.406846	0.445237	0.5347	0.463141	0.36054	0.300218	0.334774	0.353066	0.367058
cg01449415	ZNF213	0.02869	0.0302311	0.0342867	0.0210448	0.0237146	0.0396849	0.0285825	0.0405487	0.02706	0.0298195	0.0387895	0.0376587	0.0370983
cg01449591	BIRC1	0.722932	0.78942	0.831242	0.835353	0.874787	0.846228	0.784977	0.784951	0.59712	0.683986	0.660031	0.644439	0.644166
cg01450842	SALF	0.73759	0.827927	0.732888	0.825985	0.873868	0.854921	0.686288	0.811824	0.633417	0.776952	0.761067	0.746415	0.828956
cg01454004	SLC17A5	0.0668325	0.0972861	0.0265176	0.0687074	0.0834664	0.0315289	0.0804425	0.0221639	0.07242	0.106509	0.0201693	0.101791	0.0320583
cg01454134	GALP	0.533197	0.550459	0.547608	0.462257	0.784107	0.615403	0.565168	0.435242	0.312665	0.395029	0.355987	0.360552	0.409119
cg01457080	ANGEL1	0.0270125	0.0294537	0.0167539	0.0266239	0.0373834	0.0129187	0.0232525	0.0188536	0.0222467	0.0291552	0.0141457	0.0338253	0.0121602
cg01457622	GGTL4	0.879435	0.871916	0.868985	0.879899	0.852958	0.894612	0.88148	0.861036	0.837278	0.811148	0.805084	0.822602	0.820197
cg01457653	FBXL8	0.0297075	0.0355209	0.0305265	0.0276119	0.0385325	0.0247965	0.04204	0.0390121	0.0237975	0.039071	0.0381482	0.0508601	0.0200677
cg01459162	PADI3	0.756413	0.731549	0.768453	0.808922	0.885342	0.796704	0.744215	0.782067	0.69532	0.679861	0.697582	0.706435	0.723718
cg01459453	SELP	0.694672	0.754703	0.752211	0.719233	0.675363	0.692157	0.755972	0.661596	0.601985	0.634015	0.512866	0.564197	0.539473
cg01459955	AHRR	0.942755	0.925468	0.905655	0.949822	0.965857	0.950041	0.920362	0.926794	0.91873	0.882087	0.928948	0.90052	0.935126
cg01460479	ABCB10	0.0975375	0.0747666	0.124273	0.183755	0.0747067	0.110723	0.0951825	0.14896	0.07802	0.0765845	0.120938	0.176239	0.0818895
cg01461641	TMEM63A	0.0201975	0.0298489	0.0158622	0.0214328	0.0392564	0.0176592	0.0214025	0.0215566	0.01818	0.0289805	0.0187847	0.0355658	0.012742
cg01462829	HS3ST1	0.02123	0.0602102	0.00815728	0.0258811	0.0295232	0.0180308	0.022885	0.0104554	0.0276925	0.0463483	0.0115135	0.0373824	0.0269071
cg01462904	CCDC12	0.0336825	0.0374044	0.0296279	0.0319223	0.037969	0.0332192	0.03998	0.0475031	0.0321925	0.0407423	0.054507	0.0458662	0.0333762
cg01464985	ZNF512	0.192353	0.223447	0.175491	0.176677	0.122197	0.114088	0.218772	0.172396	0.189395	0.185065	0.149482	0.186489	0.143251
cg01465325	ERCC6	0.0591325	0.0624194	0.0433888	0.0496267	0.0550397	0.055308	0.059525	0.0455024	0.0538875	0.0569278	0.0423122	0.0738336	0.0548097
cg01465620	ACVR2B	0.0390425	0.05662	0.017227	0.0515571	0.0767925	0.0191498	0.0417275	0.0159478	0.042155	0.0610013	0.0166855	0.0776713	0.0202291
cg01465641	ITSN1	0.0375125	0.0544922	0.0301275	0.0403744	0.127065	0.0249645	0.0472625	0.0250249	0.046035	0.0615748	0.0235632	0.0572733	0.0252623
cg01466020	YY1AP1	0.0360875	0.039302	0.0342759	0.0317156	0.0448094	0.038768	0.03817	0.0440557	0.0361225	0.0375679	0.0359839	0.0551946	0.029882
cg01466075	SERP1	0.04429	0.0517128	0.028768	0.0399741	0.0416021	0.031185	0.045145	0.0238054	0.0485225	0.0487627	0.0248858	0.0613166	0.0304719
cg01468621	BRSK2	0.09067	0.21527	0.10174	0.101363	0.0527883	0.0502737	0.078995	0.206734	0.216725	0.264667	0.334067	0.236905	0.453822
cg01468868	LIF	0.06145	0.0624709	0.0324018	0.0573543	0.0679986	0.0404086	0.06351	0.0317068	0.05956	0.0606949	0.0344914	0.100622	0.0390651
cg01469547	OR5P3	0.853382	0.825231	0.902944	0.875718	0.920371	0.902233	0.85108	0.909114	0.711757	0.703805	0.838904	0.742217	0.79488
cg01470283	SCAND1	0.04582	0.0339957	0.0194629	0.024818	0.034788	0.0245549	0.038045	0.0229148	0.0403075	0.0391634	0.0274103	0.0405257	0.0268645
cg01471384	DKK2	0.129555	0.0696654	0.0398384	0.0399308	0.0298123	0.0343275	0.0503725	0.14066	0.188598	0.253708	0.196844	0.152983	0.232433
cg01471713	C1ORF115	0.317323	0.282807	0.188698	0.208299	0.205367	0.218678	0.261935	0.357958	0.390385	0.35814	0.450868	0.327074	0.425896
cg01472101	CLEC10A	0.22404	0.320314	0.230312	0.288203	0.407185	0.346227	0.242575	0.221324	0.20831	0.268121	0.212594	0.230758	0.176418
cg01473816	ELF5	0.76264	0.740904	0.653387	0.677196	0.732012	0.759134	0.729625	0.681265	0.70026	0.661829	0.709203	0.63703	0.779809
cg01474260	CESK1	0.679475	0.66793	0.689962	0.728846	0.857324	0.789414	0.721075	0.592134	0.347395	0.447342	0.403455	0.453894	0.47802
cg01476044	MGAM	0.529795	0.603425	0.600948	0.517109	0.794089	0.65768	0.473738	0.575937	0.421245	0.544145	0.523404	0.457295	0.516337
cg01478450	SLC29A3	0.02518	0.0453064	0.0353175	0.0213798	0.0497867	0.0249479	0.024205	0.0335815	0.0243275	0.045992	0.0331103	0.0283319	0.0219559
cg01479232	C20ORF54	0.462155	0.501747	0.407057	0.460491	0.656046	0.551094	0.503585	0.383693	0.352683	0.336686	0.241811	0.367232	0.315693
cg01481441	KIAA0152	0.03787	0.0522127	0.0215584	0.0364322	0.0463892	0.0215941	0.0410675	0.0183788	0.036535	0.0500279	0.0144494	0.0526404	0.0205263
cg01481976	POLE3	0.811088	0.799767	0.830456	0.838399	0.865441	0.84575	0.80241	0.852272	0.768118	0.754202	0.829834	0.766379	0.835572
cg01482279	ORMDL3	0.05051	0.0664186	0.0523502	0.0544831	0.0728466	0.0349268	0.0902625	0.0475681	0.05778	0.0672013	0.0432942	0.0806032	0.0333316
cg01483882	TP53INP2	0.015215	0.021233	0.00842312	0.017849	0.0260984	0.00886667	0.0180325	0.00767053	0.0161675	0.0205834	0.00721089	0.0283226	0.00970369
cg01484156	NCALD	0.56708	0.677329	0.690757	0.555776	0.829861	0.737219	0.520135	0.698785	0.428625	0.545939	0.471614	0.478565	0.533717
cg01485645	MLLT6	0.119567	0.112024	0.126364	0.081642	0.158445	0.114027	0.12454	0.131321	0.12187	0.110086	0.11804	0.116792	0.116057
cg01485797	RPLP2	0.087545	0.126896	0.071357	0.0768502	0.181235	0.107049	0.09593	0.0700271	0.06205	0.113031	0.0736904	0.0974745	0.0719094
cg01485998	FLJ12505	0.0433325	0.057041	0.0262623	0.0351033	0.0562951	0.0333809	0.04649	0.0247087	0.05203	0.0509224	0.0449488	0.0684047	0.0485844
cg01488147	PEG10	0.847553	0.810638	0.900331	0.852002		0.912247	0.817657	0.931398	0.79738	0.750735	0.876304	0.771773	0.873627
cg01489608	LCAT	0.922615	0.910253	0.92359	0.947692	0.954643	0.925077	0.91754	0.929293	0.929895	0.909905	0.931915	0.913172	0.92697
cg01490535	FLJ10661	0.0965025	0.0902022	0.064896	0.0735496	0.0880502	0.0878056	0.0952375	0.0719758	0.0976475	0.0877547	0.0746827	0.0993346	0.085528
cg01491225	ZCCHC9	0.0234675	0.033471	0.0284473	0.0217627	0.0337488	0.0134373	0.0260675	0.0312865	0.0240125	0.0361629	0.0312363	0.032488	0.0125866
cg01491540	SSH2	0.019635	0.029751	0.0327078	0.0175777	0.0333332	0.0113934	0.0214475	0.0324072	0.0192	0.0297328	0.0242818	0.0260305	0.0119046
cg01492649	FLJ22104	0.039165	0.0521056	0.0438355	0.0354278	0.0588044	0.0258729	0.0396075	0.0478703	0.0401275	0.0528541	0.0445642	0.0466468	0.0246178
cg01493303	GRWD1	0.041115	0.0533059	0.00776686	0.0408571	0.0548362	0.0143017	0.039755	0.00600645	0.045555	0.0531466	0.00569879	0.0624648	0.013961
cg01493517	HOM-TES-103	0.3349	0.396358	0.623103	0.640146	0.397648	0.302436	0.33944	0.66043	0.575703	0.598376	0.582516	0.497228	0.528588
cg01494593	ACOXL	0.648387	0.770355	0.73421	0.71045	0.804624	0.774538	0.635185	0.72251	0.612363	0.703565	0.670993	0.621608	0.696407
cg01494864	ALG3	0.0214875	0.0352791	0.0229749	0.0204809	0.0379968	0.016713	0.024905	0.0258468	0.0222775	0.0323926	0.0250886	0.0327052	0.0139679
cg01495509	KCNMB1	0.248165	0.239552	0.146349	0.198319	0.083624	0.107555	0.260798	0.150848	0.22732	0.234075	0.172187	0.212182	0.178385
cg01497501	ZFAND2A	0.028105	0.0259708	0.00867971	0.0187626	0.021762	0.0112544	0.031695	0.00666404	0.01985	0.0245667	0.0128892	0.0338878	0.0100739
cg01497527	ANKDD1A	0.886675	0.791344	0.401123	0.542097	0.750149	0.784504	0.822987	0.420355	0.662072	0.678319	0.646159	0.727456	0.797374
cg01497576	SLC24A5	0.611967	0.612959	0.368426	0.518764	0.738312	0.681157	0.55581	0.397744	0.539285	0.556146	0.389364	0.525217	0.547235
cg01498098	SACS	0.724572	0.809396	0.796647	0.770003	0.807796	0.806761	0.669042	0.856189	0.601498	0.757642	0.833373	0.663435	0.805563
cg01500097	KIAA0274	0.489698	0.508057	0.325993	0.361718	0.499323	0.479191	0.461352	0.330892	0.406795	0.439134	0.457992	0.400923	0.395229
cg01500140	LIM2	0.783275	0.824299	0.854701	0.869092	0.879203	0.814404	0.787727	0.844087	0.82081	0.790386	0.814867	0.798816	0.789667
cg01500421	HARSL	0.047155	0.0653606	0.0219121	0.0535526	0.079229	0.0263477	0.0695325	0.0111529	0.07172	0.0732605	0.0139531	0.0874518	0.0280862
cg01500567	CDC5L	0.0343875	0.04348	0.0179925	0.0315601	0.0336439	0.0226836	0.0352525	0.0176112	0.0317825	0.0441329	0.0190235	0.0486716	0.0232511
cg01505176	VARS	0.030925	0.0373259	0.00835897	0.0254318	0.0426013	0.0113128	0.03398	0.00456846	0.0255875	0.0360736	0.0051363	0.0520171	0.0103115
cg01505590	PHLDA2	0.0224925	0.0498449	0.0133496	0.0200709		0.01257	0.0269425	0.00529915	0.014535	0.0379068	0.00950095	0.0300555	0.0141438
cg01507173	IL1F5	0.63389	0.763285	0.604685	0.679835	0.715634	0.738039	0.605855	0.659654	0.529888	0.667533	0.627468	0.572339	0.692756
cg01508386	SCYL1BP1	0.03193	0.0420433	0.0327816	0.0519774	0.0422241	0.021027	0.034105	0.0334146	0.03068	0.0436252	0.0207368	0.0484917	0.0186691
cg01510051	ZNF542	0.731538	0.739087	0.645071	0.680793	0.837653	0.771552	0.704725	0.698173	0.643647	0.678449	0.60894	0.640535	0.622759
cg01511567	SSRP1	0.132455	0.143416	0.0662633	0.0842206	0.113422	0.128968	0.111242	0.0676133	0.114907	0.123741	0.0974395	0.135723	0.146723
cg01512854	PCDHB3	0.37341	0.351937	0.397399	0.387753	0.424257	0.442994	0.359158	0.501972	0.513225	0.494051	0.457038	0.46841	0.500011
cg01513611	NDUFA11	0.063235	0.0540326	0.0433935	0.0425022	0.0557801	0.0307563	0.0688575	0.0293773	0.0632425	0.0564296	0.0230297	0.0694399	0.0273279
cg01513661	SAPS2	0.11431	0.130166	0.0677817	0.067871	0.141617	0.0983162	0.12323	0.0538098	0.136612	0.149368	0.058606	0.111968	0.126221
cg01514487	MYO1A	0.621868	0.690838	0.374729	0.497827	0.77771	0.686286	0.563633	0.41461	0.478848	0.515494	0.454209	0.514291	0.546144
cg01515426	ANAPC11	0.0351875	0.0390469	0.0115533	0.0231225	0.0373678	0.0157037	0.03825	0.0118531	0.035405	0.0358807	0.0109	0.0415136	0.014768
cg01515887	SAA2	0.604178	0.729986	0.756788	0.757021	0.903476	0.818889	0.581133	0.807354	0.62424	0.663365	0.665086	0.637123	0.730674
cg01517033	WFDC3	0.64345	0.695478	0.579036	0.660913	0.683301	0.684252	0.602038	0.637188	0.544635	0.642132	0.579598	0.596609	0.686184
cg01517728	SOCS6	0.124295	0.188551	0.109026	0.0968198	0.113504	0.0897914	0.145765	0.114561	0.128323	0.154863	0.123818	0.135595	0.10044
cg01519742	JAKMIP1	0.143448	0.0422758	0.0681956	0.0318479	0.0344321	0.0256068	0.023985	0.250217	0.283523	0.298339	0.469921	0.201747	0.45946
cg01520924	HSPA2	0.130408	0.144625	0.0840023	0.103975	0.0985127	0.136981	0.11767	0.084907	0.107295	0.116697	0.0880153	0.132013	0.123987
cg01521624	SLC13A3	0.645197	0.718516	0.367374	0.533946	0.784082	0.721507	0.596035	0.427391	0.53494	0.602888	0.552049	0.56873	0.693421
cg01522194	KHK	0.0687	0.0493875	0.0407774	0.0403965	0.0454248	0.0474744	0.071095	0.0520262	0.05733	0.0586737	0.0469189	0.0707382	0.0501793
cg01522721	CDC37	0.0205425	0.0314256	0.0225666	0.0291739	0.0391149	0.0142487	0.02368	0.0259248	0.0225225	0.0298664	0.0183104	0.0561857	0.0119329
cg01522975	VPS45A	0.035455	0.0535831	0.0398145	0.030223	0.041719	0.0308399	0.03919	0.0426988	0.041825	0.0581013	0.0284228	0.0441401	0.0260014
cg01525376	LCK	0.300748	0.278271	0.505681	0.447027	0.398609	0.335086	0.340303	0.423509	0.33898	0.303714	0.239705	0.30454	0.300568
cg01526089	P2RX1	0.802402	0.690832	0.891255	0.896598	0.489358	0.599478	0.852525	0.879387	0.849722	0.694804	0.782748	0.711302	0.762862
cg01527212	TRIAD3	0.027245	0.0300351	0.00607661	0.0285565	0.0324269	0.0104351	0.0300075	0.00435815	0.02738	0.0307598	0.0053555	0.0464244	0.0103282
cg01528948	ADH1B	0.270135	0.346135	0.321143	0.249002	0.442268	0.334463	0.276807	0.298534	0.313698	0.340577	0.311993	0.289604	0.193134
cg01530101	KCNQ1DN	0.58266	0.536897	0.422384	0.565668		0.335815	0.59406	0.589217	0.736585	0.591386	0.673729	0.607555	0.675437
cg01531431	C20ORF149	0.810802	0.784522	0.798884	0.761735	0.810465	0.761262	0.804405	0.865052	0.837498	0.710865	0.740004	0.683044	0.798323
cg01532080	SSBP4	0.087575	0.106235	0.0715047	0.075902	0.104754	0.0779427	0.090985	0.0757099	0.075035	0.0828238	0.0817841	0.107645	0.0736716
cg01532103	BSG	0.04472	0.0421484	0.0628916	0.0253864	0.0363033	0.0231935	0.0336175	0.0948398	0.03621	0.0962132	0.0843633	0.0560703	0.0519085
cg01532771	CLEC4M	0.763635	0.756265	0.788768	0.799249	0.873664	0.845459	0.784048	0.760477	0.57971	0.586081	0.60747	0.596291	0.6183
cg01533387	IFI30	0.041145	0.0457142	0.0188414	0.0382823	0.0403811	0.0266258	0.0452475	0.0239495	0.037615	0.0461137	0.0278947	0.0614037	0.0274488
cg01535453	ACADS	0.05412	0.0736883	0.0231388	0.0376469	0.0567595	0.0305374	0.0555225	0.0459175	0.0654025	0.12316	0.111351	0.0878123	0.132827
cg01536400	NDUFA8	0.810468	0.870303	0.878936	0.87762	0.883297	0.87195	0.886768	0.80117	0.636497	0.732362	0.722782	0.717095	0.728168
cg01536980	EEF1A1	0.02842	0.0570614	0.0551896	0.0486575	0.0952529	0.0442588	0.030515	0.0730633	0.030215	0.0562911	0.0489011	0.0528663	0.0387747
cg01538982	CCDC51	0.0397325	0.0414555	0.020475	0.0342897	0.0466153	0.0230794	0.0446575	0.0206906	0.0384375	0.04223	0.0190723	0.0521101	0.022039
cg01539186	ZNF336	0.129353	0.116214	0.0687586	0.0903686	0.0822378	0.0632495	0.130302	0.0664983	0.176453	0.115099	0.0736424	0.12397	0.0800724
cg01541443	ELLS1	0.773353	0.784012	0.812658	0.749414	0.822018	0.851686	0.729673	0.880299	0.71349	0.790647	0.873263	0.721071	0.860781
cg01541629	NSUN2	0.016595	0.0290354	0.0279412	0.0233532	0.0394181	0.00962614	0.024255	0.0242681	0.01867	0.0278859	0.0248325	0.0330521	0.00882032
cg01543654	PRAC	0.22134	0.155182	0.208814	0.420523	0.14276	0.12178	0.168143	0.291405	0.459545	0.307392	0.304719	0.376445	0.355012
cg01545079	CPNE6	0.778703	0.759727	0.447099	0.605587	0.818057	0.769134	0.734752	0.436309	0.67058	0.615602	0.564778	0.607406	0.620602
cg01545242	ASF1B	0.0443375	0.0582461	0.0182005	0.0340096	0.0652838	0.0190554	0.047825	0.016442	0.0514275	0.0575816	0.0143049	0.0629614	0.0202527
cg01546046	AP4S1	0.139547	0.232082	0.169251	0.210361	0.348318	0.231071	0.147178	0.21459	0.0895825	0.201774	0.189305	0.18079	0.207117
cg01546430	ITK	0.309457	0.349733	0.414109	0.446776	0.459863	0.336257	0.301928	0.320653	0.295357	0.290764	0.164017	0.288127	0.169347
cg01546563	GATA4	0.173217	0.193769	0.114187	0.14694	0.104778	0.133549	0.135118	0.278267	0.459103	0.44244	0.370517	0.319442	0.379677
cg01549015	IFNA10	0.625115	0.719706	0.742838	0.657256	0.754406	0.761619	0.608318	0.811169	0.543527	0.628582	0.706228	0.554476	0.688933
cg01550148	H2AFY	0.58489	0.4299	0.479431	0.462481	0.198311	0.326541	0.557755	0.612087	0.714125	0.583371	0.602819	0.552379	0.617294
cg01555431	AKAP12	0.220835	0.162892	0.0809101	0.0775121	0.0736081	0.109201	0.11123	0.0946754	0.269595	0.197656	0.182908	0.162077	0.219978
cg01556075	MCEMP1	0.07662	0.0796918	0.14284	0.0874594	0.0744397	0.043883	0.092845	0.106248	0.0880675	0.0729167	0.0829741	0.0710638	0.0294589
cg01557297	SLC22A17	0.0296625	0.0870721	0.0119146	0.0387064	0.0309031	0.0236235	0.023645	0.0199259	0.0821825	0.0528654	0.032478	0.0507588	0.0807999
cg01557667	PACSIN2	0.021655	0.0349558	0.0144872	0.0291416	0.0348585	0.0176773	0.032175	0.0150131	0.02882	0.0373981	0.0121016	0.0448173	0.0170268
cg01557989	SLC24A3	0.036805	0.0776563	0.0273385	0.0295305	0.0295676	0.0230751	0.0369675	0.0285928	0.0504275	0.0779352	0.0327141	0.0414319	0.0397836
cg01558777	C10ORF99	0.773565	0.753855	0.406913	0.557053	0.711067	0.756359	0.753762	0.418864	0.588955	0.620266	0.541665	0.699603	0.674438
cg01560871	C10ORF27	0.80311	0.841618	0.900139	0.877678	0.751433	0.778944	0.84142	0.890727	0.787188	0.784342	0.807977	0.741896	0.751718
cg01561916	HAAO	0.0756725	0.0407954	0.0208651	0.0360557	0.0252096	0.0391727	0.062965	0.0233273	0.177605	0.110487	0.0263159	0.0944052	0.131363
cg01564343	TREML1	0.558882	0.580252	0.237094	0.309914	0.659538	0.624655	0.545115	0.2709	0.338157	0.40358	0.38691	0.424376	0.470267
cg01565918	GNAS	0.861945	0.884491	0.760221	0.856285		0.89381	0.841422	0.732978	0.863987	0.797034	0.694985	0.752847	0.816107
cg01566170	CAPN2	0.548778	0.557454	0.497167	0.611134	0.665739	0.570997	0.562547	0.538444	0.473255	0.517943	0.471614	0.485981	0.544977
cg01566404	ETNK2	0.759175	0.675264	0.54379	0.432444	0.771623	0.712917	0.769177	0.576027	0.797608	0.704414	0.682041	0.709451	0.796964
cg01567482	RGS14	0.714265	0.507033	0.825836	0.825894	0.584487	0.622951	0.75551	0.788437	0.716552	0.607858	0.644361	0.632546	0.647361
cg01568335	COX5B	0.039485	0.0631928	0.0311891	0.046967	0.0603948	0.024759	0.0549875	0.0265321	0.0408425	0.071339	0.0195203	0.0543996	0.0242801
cg01568736	SERPINB7	0.82642	0.843845	0.837717	0.865672	0.910996	0.905237	0.799295	0.857527	0.772857	0.795567	0.840035	0.816305	0.871406
cg01570086	ARID3B	0.06447	0.0797535	0.0402576	0.0524115	0.0716332	0.0393918	0.0628425	0.0585633	0.0675225	0.0857018	0.0400554	0.0787469	0.0393536
cg01570769	PNRC1	0.0337875	0.0407329	0.025477	0.0268477	0.0342503	0.0293236	0.0335	0.0202247	0.029965	0.0410266	0.0207844	0.0416864	0.0279415
cg01570885	FAM50B	0.41672	0.479701	0.450897	0.451723		0.454316	0.428475	0.418075	0.322085	0.371147	0.389784	0.316276	0.39339
cg01572266	PTPRG	0.132327	0.119524	0.198369	0.351976	0.122669	0.121676	0.1362	0.287117	0.190513	0.109844	0.111557	0.289051	0.0821583
cg01573562	RPH3A	0.145315	0.146325	0.122739	0.134655	0.0950918	0.0986751	0.127565	0.133869	0.119182	0.129692	0.0825961	0.143382	0.110797
cg01578324	CLIC1	0.535425	0.443331	0.418907	0.436988	0.12422	0.270607	0.515408	0.49027	0.619768	0.506583	0.522423	0.506282	0.566836
cg01578341	RKHD3	0.050755	0.0515412	0.0236964	0.0616462	0.0693875	0.0253387	0.0522675	0.0218823	0.04445	0.0526519	0.0241163	0.0860925	0.0236384
cg01579216	NCF2	0.645942	0.759073	0.763794	0.738289	0.793183	0.703326	0.617877	0.831577	0.598463	0.717693	0.787849	0.612954	0.716105
cg01580044	PHTF1	0.30053	0.347005	0.29653	0.329282	0.454326	0.252255	0.320412	0.329721	0.368385	0.363542	0.256117	0.308233	0.332282
cg01580568	LAMB3	0.724145	0.749381	0.344661	0.503138	0.784442	0.731701	0.736258	0.350019	0.502202	0.511312	0.504286	0.517207	0.591643
cg01580681	HAND2	0.273823	0.272503	0.1839	0.20421	0.143837	0.179347	0.208937	0.391699	0.553915	0.505414	0.514812	0.394916	0.499476
cg01580888	RHPN2	0.06315	0.0813969	0.0303114	0.0317941	0.0463665	0.088937	0.05006	0.0344313	0.0988675	0.0891314	0.0399777	0.0463621	0.0845277
cg01581111	RBM18	0.698457	0.806426	0.774936	0.745798	0.888104	0.823462	0.686688	0.852177	0.60592	0.750101	0.797786	0.69334	0.776725
cg01584473	MUC17	0.778715	0.765238	0.774236	0.776156	0.805666	0.796236	0.787327	0.77749	0.719945	0.717909	0.733883	0.731262	0.754765
cg01585703	FSIP1	0.0558	0.0657404	0.0287144	0.0602326	0.106166	0.026021	0.059715	0.0272472	0.04702	0.0626324	0.024954	0.0624991	0.0231068
cg01585758	SUMO1	0.0876375	0.0977235	0.0850887	0.0577718	0.0576389	0.075306	0.10837	0.0749125	0.0951325	0.100793	0.075758	0.0950792	0.0702891
cg01587454	WDR21C	0.884583	0.880828	0.880107	0.904681	0.875517	0.890647	0.891715	0.87276	0.786765	0.825937	0.837407	0.791558	0.83165
cg01589580	CTDP1	0.18844	0.238777	0.274961	0.287597	0.151805	0.171946	0.221968	0.218924	0.116735	0.149884	0.112582	0.163333	0.139295
cg01592593	FGD1	0.829648	0.784471	0.81854			0.830822	0.815003	0.822783	0.759602	0.775735	0.792172		0.798261
cg01593190	ADAMTS2	0.0395125	0.0631795	0.0170053	0.039681	0.0395336	0.0307591	0.0406275	0.0207107	0.05657	0.0549205	0.0240076	0.0656802	0.0429046
cg01593385	FGG	0.547937	0.586187	0.612132	0.597975	0.78208	0.684311	0.562113	0.46746	0.359755	0.451399	0.370072	0.449625	0.425215
cg01593886	COL1A1	0.0707125	0.1117	0.0385478	0.02944	0.0735453	0.0367855	0.062365	0.0438431	0.09765	0.0916918	0.0654127	0.0563056	0.0591672
cg01594214	SMPDL3A	0.119495	0.214854	0.136052	0.03985	0.204192	0.169253	0.119757	0.127639	0.111168	0.213172	0.137284	0.0675063	0.16955
cg01594262	YIF1B	0.126785	0.13947	0.066803	0.0843913	0.148997	0.147676	0.10699	0.0727371	0.100365	0.128833	0.0824137	0.129511	0.136604
cg01594915	HNRPA3	0.05834	0.0708271	0.0420324	0.0584861	0.0603793	0.0251042	0.0896125	0.0330097	0.0615375	0.0756404	0.0269154	0.062297	0.024924
cg01598046	TRAIP	0.03574	0.0388844	0.014474	0.0311247	0.035925	0.0182072	0.0341425	0.0137894	0.0312625	0.0399131	0.0134029	0.0511705	0.0159972
cg01598642	HBG1	0.781068	0.814301	0.798538	0.814933	0.860727	0.849542	0.768625	0.793343	0.653648	0.66886	0.707551	0.693445	0.741815
cg01599709	HBEGF	0.33825	0.32683	0.1233	0.147807	0.0913355	0.200266	0.302685	0.178362	0.28191	0.24256	0.236738	0.204612	0.256439
cg01600189	FLJ20444	0.381713	0.291538	0.299707	0.211648	0.233259	0.339592	0.365365	0.293929	0.281262	0.267069	0.297955	0.226076	0.339008
cg01600782	CALM2	0.041315	0.045043	0.0251364	0.033758	0.041033	0.0322492	0.041595	0.026256	0.04717	0.0449651	0.0274676	0.0539887	0.0320429
cg01601573	GAB1	0.439165	0.463826	0.273599	0.360311	0.434822	0.424968	0.39115	0.293941	0.434332	0.361044	0.343792	0.390534	0.427239
cg01602416	GCSH	0.0243225	0.0435771	0.0603259	0.0741009	0.0477259	0.0266458	0.02261	0.072629	0.0273275	0.0353649	0.0532878	0.0716019	0.0223845
cg01602430	WDR36	0.034	0.0561139	0.0438444	0.0362245	0.0479729	0.0282527	0.0414375	0.0453416	0.033965	0.0609316	0.040354	0.0453569	0.0267501
cg01602596	KRT14	0.647917	0.643816	0.346208	0.476478	0.703152	0.675748	0.662483	0.339008	0.388068	0.502253	0.431262	0.462709	0.509544
cg01603095	SLC2A13	0.437205	0.443396	0.152836	0.191123	0.362902	0.366495	0.371725	0.164231	0.303352	0.33258	0.263466	0.272646	0.334564
cg01605517	AHCTF1	0.747917	0.730233	0.781298	0.760752	0.832548	0.847626	0.743947	0.852121	0.663282	0.706454	0.844671	0.717376	0.839025
cg01605783	LOC284837	0.50491	0.554987	0.245924	0.336971	0.522282	0.487435	0.502835	0.2624	0.376033	0.378051	0.385604	0.390897	0.44625
cg01605984	SURF5	0.460852	0.458699	0.401906	0.404771	0.705628	0.589896	0.419427	0.417274	0.382483	0.448249	0.472984	0.457447	0.50387
cg01606998	PANX2	0.085725	0.0778406	0.0755058	0.0689046	0.0709679	0.0910524	0.0821775	0.0969817	0.08889	0.0852035	0.0993461	0.0786913	0.094923
cg01607495	BAG4	0.59005	0.667353	0.606807	0.676775	0.680793	0.736366	0.574673	0.595819	0.548175	0.545652	0.523587	0.534862	0.618218
cg01610240	FBXO28	0.0517675	0.0861396	0.0624622	0.0539853	0.0672745	0.0658483	0.0633675	0.0682906	0.04882	0.0911924	0.0661244	0.0742046	0.0650837
cg01610488	TRPA1	0.250848	0.142581	0.17056	0.127596	0.079894	0.0731749	0.177048	0.33628	0.31364	0.317312	0.472192	0.368869	0.54291
cg01611640	LOC58486	0.058275	0.0686003	0.0343683	0.0624558	0.0620729	0.0306916	0.06542	0.0266093	0.06052	0.0712797	0.0272616	0.0858219	0.0306993
cg01612158	FCRL4	0.364513	0.412283	0.410581	0.341594	0.588546	0.477448	0.361575	0.293749	0.306237	0.334386	0.326388	0.304142	0.257145
cg01614759	ZNF22	0.91812	0.916887	0.860621	0.897762	0.91271	0.91825	0.894388	0.843844	0.875988	0.873292	0.829736	0.873114	0.917763
cg01615080	ACYP2	0.078435	0.0765965	0.0549512	0.0749301	0.0689029	0.0554111	0.0909725	0.0568774	0.0802275	0.0797672	0.047223	0.107622	0.0558447
cg01615704	MALL	0.26498	0.361404	0.0730286	0.215463	0.0403055	0.150012	0.266292	0.108336	0.308067	0.268374	0.200865	0.213515	0.282472
cg01617750	CMTM8	0.706902	0.666655	0.637003	0.68877	0.399384	0.492753	0.698215	0.70877	0.775917	0.662879	0.651543	0.605756	0.637888
cg01618083	CRY2	0.0143775	0.02914	0.0194522	0.019734	0.0282631	0.0138629	0.0172425	0.0187463	0.01674	0.0296491	0.0149901	0.02558	0.0132207
cg01618304	C11ORF54	0.040605	0.0653491	0.0247171	0.0570933	0.0642917	0.0184389	0.04367	0.0157544	0.050025	0.0848793	0.0149901	0.0630916	0.0166716
cg01618660	TRIM14	0.862645	0.905519	0.915596	0.879817	0.699834	0.771533	0.878922	0.917497	0.800717	0.821428	0.812191	0.732739	0.827797
cg01618851	CD209	0.381613	0.463555	0.305081	0.347754	0.563004	0.450142	0.370845	0.315981	0.328183	0.321566	0.243727	0.264209	0.287871
cg01620308	PRNP	0.063635	0.0741824	0.0313266	0.0518512	0.073632	0.0326933	0.06622	0.0296629	0.059655	0.0704424	0.0268657	0.0789806	0.0306742
cg01620569	AK2	0.034275	0.0606047	0.0291953	0.0551869	0.0785447	0.0220241	0.0411875	0.0281202	0.0470725	0.0654944	0.0232059	0.0650768	0.020653
cg01620785	SLC5A6	0.19222	0.19472	0.147351	0.121035	0.183417	0.173972	0.241415	0.117383	0.165978	0.157263	0.124439	0.162126	0.107358
cg01623187	FAM112A	0.597815	0.659052	0.489609	0.575996	0.80849	0.663776	0.55999	0.53778	0.56177	0.579158	0.443357	0.517963	0.592498
cg01623438	CTSZ	0.59263	0.455659	0.728492	0.670007	0.254662	0.382295	0.646433	0.709698	0.540493	0.51296	0.581087	0.467827	0.538764
cg01625242	GRP	0.326468	0.299791	0.244855	0.267352	0.322746	0.281796	0.333568	0.286829	0.261447	0.304074	0.259245	0.274882	0.269931
cg01626197	GMPPB	0.040735	0.0449267	0.0209242	0.0372082	0.0485914	0.0231339	0.0463125	0.0224613	0.04194	0.0465073	0.0245682	0.0594584	0.0215363
cg01626227	TRIM4	0.0370775	0.0503302	0.0461375	0.0269833	0.076162	0.0260217	0.03557	0.0441315	0.0336375	0.0530187	0.0474188	0.0353241	0.0336964
cg01628253	HAX1	0.0230125	0.0316698	0.0303245	0.0225271	0.0503956	0.0136832	0.0272225	0.0300609	0.0213175	0.0326633	0.0284815	0.037816	0.0112357
cg01628803	KIAA1641	0.38809	0.480521	0.410538	0.408554	0.506647	0.440938	0.410778	0.386478	0.365995	0.452859	0.395698	0.365952	0.355047
cg01630869	CDC42EP2	0.0325775	0.0527992	0.0187218	0.0290861	0.037896	0.0262785	0.03543	0.0166906	0.0317	0.0411331	0.016576	0.0458275	0.0233339
cg01632517	SSX8	0.740997	0.761969	0.822747			0.80724	0.722215	0.82829	0.661142	0.651198	0.745565		0.707081
cg01632825	CLTCL1	0.051315	0.0578791	0.0290047	0.0412283	0.052307	0.0383978	0.0504	0.032468	0.0499325	0.0525042	0.0300473	0.0602762	0.0366652
cg01634119	GMPS	0.02802	0.0468904	0.0553706	0.0419939	0.0521382	0.0181784	0.0382425	0.0506124	0.03449	0.0453774	0.044606	0.0531309	0.0158536
cg01635061	COL11A2	0.11218	0.0861752	0.0446835	0.0630514	0.0551582	0.066514	0.088155	0.0538204	0.151765	0.0935335	0.0574523	0.10165	0.116237
cg01636591	CCL8	0.44106	0.557565	0.187171	0.198095	0.391273	0.378692	0.400655	0.196378	0.342645	0.349527	0.273604	0.315675	0.350689
cg01637734	CD5L	0.666882	0.708522	0.729201	0.684205	0.784159	0.807951	0.679588	0.654372	0.503648	0.516392	0.494022	0.523431	0.525636
cg01638025	DOCK5	0.06583	0.0654384	0.0957434	0.0893691	0.0615606	0.100654	0.0559225	0.124182	0.0927925	0.0462632	0.124326	0.0820223	0.102364
cg01638735	CDK6	0.0371825	0.0503254	0.0299323	0.0417931	0.0482128	0.0212119	0.043895	0.0253428	0.0335775	0.0527958	0.0245196	0.0587671	0.0186443
cg01639034	KIAA0859	0.074105	0.074481	0.12581	0.142717	0.0623402	0.0581733	0.075325	0.110152	0.060715	0.0686366	0.0948411	0.133657	0.0507504
cg01639256	FLJ25084	0.94662	0.919083	0.931883	0.956488	0.843283	0.945759	0.938715	0.935884	0.94132	0.905322	0.930135	0.916512	0.939367
cg01643284	DIP13B	0.0308975	0.0400187	0.0185324	0.0248123	0.0272373	0.0243871	0.03318	0.0198226	0.0262475	0.0415052	0.0206861	0.0411625	0.0224563
cg01643580	KCNK3	0.300125	0.310555	0.147463	0.194355	0.134801	0.20435	0.235475	0.172171	0.356415	0.271626	0.215119	0.232994	0.286154
cg01643624	C11ORF16	0.711288	0.702731	0.779095	0.772925	0.838607	0.766308	0.738295	0.778488	0.69586	0.667536	0.703581	0.681011	0.698977
cg01644850	ZNF551	0.0385075	0.0461992	0.0179219	0.0335853	0.0378691	0.0286245	0.0468575	0.0224637	0.0332525	0.051477	0.0143603	0.0416297	0.0280791
cg01646665	TMEM79	0.09646	0.133184	0.0776232	0.0831036	0.357722	0.243579	0.0983675	0.0654014	0.08038	0.130589	0.0790555	0.115769	0.124694
cg01651364	FLJ23518	0.039315	0.0714012	0.0230153	0.0442517	0.0529149	0.0205088	0.044685	0.0162316	0.0393425	0.08719	0.0121805	0.0543644	0.0209113
cg01651593	CDC20	0.0281425	0.0339655	0.0212403	0.0295089	0.0432703	0.0170782	0.028335	0.0248409	0.0302675	0.035769	0.0194802	0.045181	0.0160876
cg01651821	LOC129531	0.05151	0.0711512	0.0134156	0.0585717	0.0523954	0.0192237	0.06472	0.0118995	0.054465	0.0747403	0.0127502	0.07626	0.0178481
cg01653110	VAMP4	0.10402	0.1323	0.0415727	0.102429	0.0892727	0.0325984	0.109068	0.0235014	0.115255	0.14796	0.0247204	0.123668	0.0324282
cg01653445	BAI2	0.0667075	0.052138	0.0247787	0.0373081	0.0408585	0.0369592	0.062415	0.0268093	0.069195	0.0602611	0.031745	0.0614501	0.0572491
cg01654582	AADAT	0.079605	0.0905582	0.0459578	0.0299397	0.0434291	0.0283568	0.051495	0.0673655	0.08033	0.0786463	0.0776203	0.0500687	0.0483889
cg01655123	PHLDB3	0.0308375	0.0347564	0.0169214	0.027823	0.0290489	0.0216709	0.0363625	0.0169049	0.02896	0.0337362	0.0210049	0.0412558	0.0221014
cg01655341	EXOSC5	0.131715	0.112596	0.0514937	0.0965446	0.104841	0.0470598	0.152873	0.0324498	0.171947	0.11591	0.036216	0.137791	0.0461002
cg01655355	SLC5A5	0.08201	0.0686449	0.0331583	0.0245355	0.0352187	0.0275686	0.0680225	0.0466924	0.09624	0.0825682	0.0490049	0.0580201	0.0403486
cg01656216	ZNF438	0.521587	0.579986	0.501241	0.501358	0.623648	0.607087	0.52813	0.55349	0.461103	0.500374	0.462744	0.444862	0.444979
cg01656470	ZIM2	0.728545	0.730388	0.71415	0.677123		0.678337	0.755275	0.766298	0.663013	0.790016	0.757276	0.643905	0.74296
cg01656750	KATNB1	0.666145	0.692766	0.532147	0.579311	0.546011	0.536317	0.61205	0.616577	0.585307	0.660373	0.671389	0.615441	0.69575
cg01656853	FUT2	0.333365	0.352644	0.196975	0.241225	0.313502	0.26104	0.317895	0.195259	0.239297	0.279518	0.24237	0.213512	0.240865
cg01656955	NT5C1A	0.19989	0.124602	0.172128	0.0822696	0.0774731	0.0875561	0.167965	0.221608	0.19411	0.174815	0.195894	0.148897	0.164876
cg01657207	ZNF35	0.266482	0.226967	0.0761437	0.195573	0.217075	0.123676	0.289168	0.0787283	0.264985	0.259599	0.0904804	0.234579	0.128429
cg01657380	NPFF	0.85089	0.814306	0.737347	0.831343	0.847136	0.856493	0.837475	0.788739	0.80304	0.812822	0.80014	0.807246	0.856395
cg01657408	FLJ31951	0.0235825	0.0408764	0.0276322	0.0195262	0.0458524	0.0200926	0.0238475	0.0330456	0.027495	0.0402236	0.0291115	0.0308165	0.0188881
cg01657694	KLHL22	0.02687	0.0297101	0.00838618	0.0233088	0.0434119	0.0156255	0.03299	0.00829876	0.0282025	0.0299547	0.00758449	0.0428786	0.0150368
cg01658815	ABLIM1	0.477703	0.574523	0.264052	0.30406	0.621818	0.57065	0.434078	0.270473	0.420102	0.450862	0.32852	0.403269	0.40205
cg01661993	TTYH1	0.158768	0.105247	0.111508	0.0495705	0.0870803	0.0819467	0.053325	0.204403	0.284455	0.256058	0.224772	0.171909	0.25522
cg01662650	YY2	0.856393	0.821483	0.890803			0.927127	0.83896	0.93165	0.85388	0.782605	0.906943		0.929628
cg01663295	PACS1	0.0632975	0.0870908	0.0775204	0.0710746	0.0866278	0.0524451	0.060235	0.0782455	0.0561325	0.0918146	0.0782416	0.0734721	0.0552436
cg01663469	C3ORF15	0.152635	0.077545	0.0354251	0.0573319	0.0495564	0.0540068	0.0762725	0.120468	0.21416	0.166603	0.109471	0.131523	0.195141
cg01663570	DVL3	0.04198	0.0532425	0.0360439	0.0297304	0.0333524	0.0383671	0.04303	0.0350334	0.0503975	0.0547725	0.0347008	0.0524982	0.0372584
cg01663968	CTSZ	0.038045	0.0508108	0.0277376	0.0357308	0.0509169	0.0376315	0.0545225	0.0283599	0.041795	0.0549944	0.0210254	0.0580569	0.0336834
cg01664666	PLD5	0.176522	0.124378	0.0470923	0.069626	0.0572212	0.0657979	0.104987	0.0934649	0.249925	0.188302	0.144875	0.140409	0.216086
cg01665633	NDNL2	0.0590575	0.0622754	0.0405016	0.060276	0.069483	0.0402455	0.0594475	0.0514559	0.0617825	0.0653686	0.0411158	0.0864788	0.0351683
cg01667384	FLT3LG	0.0328625	0.0365152	0.0142096	0.0285448	0.0332227	0.0206476	0.0306825	0.0153115	0.032815	0.0330889	0.0161187	0.0419686	0.0199667
cg01667702	TRAPPC1	0.175745	0.177246	0.0640031	0.090865	0.127644	0.148758	0.18001	0.058439	0.16015	0.142205	0.0747506	0.167577	0.156936
cg01668126	MSR1	0.73954	0.758008	0.697448	0.827519	0.88608	0.845657	0.770622	0.659487	0.407595	0.587257	0.497067	0.607865	0.642535
cg01668383	CSNK1A1L	0.66423	0.654893	0.693197	0.689883	0.772541	0.727638	0.697207	0.657601	0.552495	0.533459	0.554546	0.540752	0.540043
cg01668465	SCG2	0.196958	0.208822	0.0999166	0.210495	0.223489	0.073247	0.265798	0.0657541	0.27119	0.233691	0.0631574	0.207452	0.065794
cg01669948	KCNK16	0.784262	0.785269	0.811729	0.79932	0.856072	0.81758	0.783552	0.728979	0.593273	0.563699	0.587643	0.612264	0.584196
cg01671575	PGBD5	0.822945	0.878654	0.803568	0.889036	0.928081	0.913705	0.767805	0.843999	0.7965	0.843124	0.789911	0.822834	0.889623
cg01671881	C20ORF71	0.633753	0.693109	0.714532	0.757345	0.865781	0.804451	0.660767	0.593043	0.332245	0.430031	0.362108	0.441786	0.399612
cg01673583	BIRC1	0.957595	0.938181	0.967455	0.950359	0.967752	0.970667	0.952495	0.977922	0.940503	0.917543	0.954477	0.904412	0.962868
cg01675895	AFM	0.74728	0.781442	0.762671	0.703371	0.715246	0.828183	0.706112	0.805266	0.650215	0.739619	0.729428	0.649719	0.782271
cg01677098	TCEA1	0.0245075	0.0325723	0.0057767	0.0268781	0.0293957	0.0109841	0.0258325	0.00547039	0.0251	0.0328104	0.00434407	0.0418829	0.00978734
cg01677177	ZBTB26	0.0853175	0.0885096	0.0702964	0.0897256	0.106558	0.0752919	0.084075	0.075114	0.0753025	0.0883204	0.075111	0.101047	0.0711927
cg01678091	MAGEL2	0.800497	0.798124	0.732458	0.731848		0.782199	0.782733	0.793491	0.73423	0.74748	0.747171	0.729678	0.733956
cg01678321	SLC36A3	0.635397	0.715796	0.732971	0.682302	0.755529	0.746497	0.608015	0.738161	0.607733	0.653399	0.692235	0.578098	0.660407
cg01678893	CALR	0.0161425	0.0293865	0.012733	0.0147603	0.033944	0.0151638	0.018135	0.0135846	0.0176475	0.029675	0.0127145	0.0262263	0.012826
cg01679262	RANBP5	0.32321	0.32567	0.338461	0.375871	0.259479	0.243433	0.365528	0.321814	0.33372	0.279341	0.135864	0.265872	0.161307
cg01680762	FBXO25	0.434195	0.45699	0.285842	0.366529	0.485325	0.477702	0.399175	0.318961	0.460025	0.4218	0.349607	0.39515	0.455504
cg01680823	TCAP	0.636363	0.614853	0.516012	0.56015	0.7222	0.677792	0.60684	0.490618	0.499995	0.52486	0.505121	0.528254	0.550527
cg01683883	CMTM2	0.291183	0.273473	0.368139	0.348929	0.275149	0.128105	0.308262	0.624591	0.64074	0.614495	0.638374	0.530564	0.613576
cg01684579	HSPC111	0.411765	0.474229	0.309348	0.455777	0.486671	0.443676	0.411705	0.314029	0.351058	0.398397	0.322586	0.39142	0.364156
cg01684901	C3ORF40	0.79165	0.810388	0.750227	0.8323	0.842876	0.831369	0.759062	0.778473	0.737918	0.807535	0.790873	0.742876	0.817625
cg01685739	SLC4A2	0.03102	0.0382743	0.0228517	0.0317424	0.034121	0.0204888	0.0358425	0.0162109	0.0323975	0.0406267	0.0132213	0.0544676	0.0210559
cg01687051	LUC7L	0.0432225	0.0450056	0.0200451	0.0471603	0.0306117	0.0231088	0.0513625	0.0175214	0.0444525	0.0437483	0.0153017	0.0652942	0.0227414
cg01687711	CBARA1	0.0354075	0.0494582	0.028994	0.0379168	0.0612331	0.0237964	0.0467875	0.0250872	0.0441275	0.0548464	0.0225723	0.062048	0.0238531
cg01692572	SIAHBP1	0.10046	0.0907676	0.063866	0.0566788	0.0744488	0.0912652	0.095445	0.0536909	0.0762425	0.0785802	0.0567509	0.0789581	0.0806778
cg01692815	AP3B1	0.0319825	0.0386814	0.0171593	0.0247743	0.0301041	0.0123415	0.035975	0.0172076	0.0335375	0.0513243	0.0215741	0.040444	0.0104404
cg01693108	SRPK1	0.03592	0.0500603	0.0240998	0.0365098	0.0468865	0.024633	0.0428225	0.0165008	0.0318275	0.0474815	0.0242403	0.05573	0.0204917
cg01693157	TUBA1	0.03305	0.0347156	0.0198591	0.0269795	0.0285467	0.0208001	0.03588	0.0198984	0.0310625	0.033783	0.0198176	0.0438232	0.0215707
cg01693350	WT1	0.572105	0.520099	0.332555	0.455913		0.400659	0.478155	0.55697	0.738557	0.624341	0.64269	0.576683	0.605216
cg01697732	FAM20A	0.0446575	0.168035	0.01948	0.064901	0.0375748	0.0356988	0.0499575	0.0148986	0.12632	0.089942	0.0279208	0.0764966	0.0604239
cg01697865	IL10RA	0.624375	0.565292	0.729098	0.754509	0.714353	0.690474	0.62217	0.715297	0.619535	0.538277	0.54305	0.545655	0.539706
cg01699584	KCTD8	0.148105	0.0274449	0.0256341	0.0122872	0.0215898	0.00973808	0.01596	0.0327639	0.148845	0.0664218	0.0354472	0.0434051	0.0815533
cg01703884	FLJ37587	0.70554	0.787689	0.754516	0.825701	0.807194	0.837298	0.73226	0.769821	0.596212	0.680181	0.633774	0.637659	0.65501
cg01704534	FLJ20273	0.209767	0.269546	0.106465	0.123915	0.430715	0.330651	0.220118	0.0932177	0.182575	0.195774	0.12068	0.186391	0.136911
cg01705458	CCDC34	0.0445425	0.0579052	0.0345437	0.0523652	0.0580144	0.0419656	0.0492875	0.0380217	0.04359	0.0571752	0.0334292	0.0663591	0.0398218
cg01705587	SV2A	0.10133	0.0624947	0.0184131	0.0358757	0.0232033	0.0267745	0.038685	0.0243215	0.18505	0.082342	0.0351106	0.105028	0.119834
cg01708236	NFKBIE	0.0750425	0.115831	0.0668108	0.0556561	0.0872471	0.0797462	0.103768	0.056065	0.086475	0.109697	0.0517805	0.0983714	0.073773
cg01708964	MYL7	0.898097	0.867663	0.914266	0.940145	0.949914	0.905563	0.900333	0.914131	0.840017	0.806679	0.851735	0.812824	0.825274
cg01712016	HDAC11	0.044405	0.040323	0.0149641	0.0387125	0.0356585	0.0258979	0.0468975	0.0253613	0.0392225	0.0421615	0.0211241	0.0626962	0.0248047
cg01713938	IFNA13	0.66089	0.70975	0.674393	0.690027	0.865837	0.763868	0.645763	0.715237	0.515845	0.616472	0.655623	0.588421	0.676899
cg01714513	GOLGA8A	0.846345	0.86248	0.860871	0.86901	0.942716	0.885712	0.816525	0.907481	0.801115	0.841551	0.904901	0.829145	0.880936
cg01714932	PZP	0.70391	0.736213	0.687226	0.704963	0.818133	0.809078	0.680262	0.728364	0.62203	0.573904	0.631023	0.604813	0.70007
cg01716061	CDKN2B	0.08407	0.0944206	0.0751297	0.0516446	0.0693944	0.0606367	0.093035	0.0887184	0.0894625	0.0917051	0.0835231	0.0852992	0.0615322
cg01716083	ZNRD1	0.052045	0.0476643	0.0657059	0.0519179	0.0553756	0.0168868	0.053095	0.0805955	0.053245	0.0512463	0.0632152	0.0600723	0.0166785
cg01717150	KCNK9	0.12885	0.120615	0.0285454	0.0536083		0.0455017	0.04078	0.0489925	0.16892	0.120512	0.0669427	0.111241	0.179392
cg01717706	SOCS1	0.0327875	0.0514527	0.02678	0.022049	0.0315558	0.0263631	0.038675	0.0256311	0.03703	0.0459628	0.0245388	0.0487493	0.0253209
cg01718139	UNQ3033	0.70599	0.729019	0.768023	0.796068	0.22569	0.45819	0.703315	0.760975	0.594647	0.600732	0.597612	0.499241	0.544863
cg01718365	AOF2	0.0782175	0.0841969	0.104835	0.074178	0.1081	0.0344909	0.08365	0.0890936	0.093825	0.088919	0.0820052	0.0998555	0.033479
cg01718602	DACH2	0.280425	0.362846	0.247947			0.093791	0.300682	0.296509	0.397245	0.361203	0.323035		0.255806
cg01720228	FLJ42461	0.382128	0.325464	0.400097	0.555452	0.244744	0.214943	0.406443	0.433793	0.40041	0.349777	0.275226	0.38761	0.279884
cg01720520	LILRB1	0.374282	0.382319	0.379526	0.342759	0.731082	0.541303	0.398608	0.316109	0.258933	0.302101	0.249924	0.317548	0.265671
cg01722450	C18ORF20	0.755528	0.814909	0.824795	0.780418	0.879762	0.866083	0.751355	0.887044	0.544678	0.674526	0.762757	0.642133	0.709195
cg01722994	GRIN2A	0.132877	0.067601	0.0297188	0.0418607	0.0536945	0.0410442	0.0528475	0.044999	0.180793	0.160994	0.0675679	0.134153	0.163407
cg01723464	MRFAP1	0.0443825	0.0362384	0.0239588	0.0251418	0.0368569	0.034293	0.0426	0.0304037	0.03675	0.0361481	0.0292976	0.0466254	0.0276559
cg01723747	C16ORF34	0.11471	0.162976	0.0537944	0.108585	0.145923	0.0462006	0.13087	0.0446024	0.131382	0.155563	0.0354302	0.160536	0.0448463
cg01724150	NMNAT3	0.325865	0.271497	0.281619	0.336562	0.187146	0.131867	0.35382	0.346692	0.265515	0.278868	0.207764	0.277108	0.170653
cg01725199	GALNT12	0.03831	0.0432242	0.0101499	0.0387529	0.0433131	0.014917	0.04699	0.0105977	0.0440125	0.0462843	0.0151036	0.0654292	0.06479
cg01726767	LALBA	0.6367	0.61076	0.776065	0.718474	0.861927	0.766525	0.598075	0.719606	0.48895	0.510045	0.470462	0.50513	0.510896
cg01726775	C1RL	0.0441375	0.0475238	0.0277265	0.0343924	0.0279485	0.0357545	0.0456625	0.0215221	0.035185	0.0377558	0.0204118	0.0513714	0.0297123
cg01727899	GPATC2	0.576085	0.584072	0.656466	0.756	0.593332	0.692497	0.584488	0.681262	0.463673	0.510641	0.609418	0.621977	0.608005
cg01729862	MRPS34	0.0375275	0.0448899	0.0212858	0.0386187	0.0454477	0.0229445	0.0462625	0.0225939	0.037995	0.0424555	0.0183236	0.0554121	0.0211868
cg01731341	FGF6	0.896232	0.888523	0.913958	0.929125	0.939258	0.938969	0.91022	0.892163	0.74152	0.769819	0.778841	0.774216	0.794326
cg01731685	IL17R	0.06911	0.0688205	0.0545346	0.026669	0.0450453	0.0274451	0.04671	0.0479751	0.0984875	0.0899659	0.0640408	0.0716159	0.0598987
cg01732037	TBX19	0.775697	0.757125	0.807515	0.790445	0.806769	0.828649	0.774103	0.816988	0.725487	0.751046	0.793033	0.747743	0.806565
cg01733599	LIPC	0.802327	0.828761	0.849143	0.838328	0.867277	0.87795	0.802125	0.888379	0.76841	0.782179	0.862	0.763125	0.859812
cg01733783	HSPA5	0.0439375	0.0454047	0.0466907	0.0382231	0.045704	0.050258	0.0491	0.0569329	0.03998	0.0457934	0.0500839	0.0615842	0.0484921
cg01734338	KCNQ1	0.83249	0.731278	0.693164	0.845943		0.690117	0.777665	0.633023	0.641645	0.62022	0.639322	0.648813	0.616832
cg01735903	POLR3D	0.0654775	0.13041	0.12433	0.0354476	0.136631	0.104262	0.06565	0.117203	0.0730975	0.147977	0.123675	0.0545127	0.127786
cg01737507	PPIC	0.0267575	0.063208	0.0125046	0.0404106	0.0589916	0.0148829	0.03153	0.012035	0.0343575	0.0565914	0.0109009	0.0515921	0.0190501
cg01737532	FRG1	0.516842	0.581757	0.592625	0.580923	0.530063	0.600956	0.49837	0.588077	0.46708	0.544714	0.508453	0.40501	0.53488
cg01738359	RB1	0.0445025	0.0510192	0.0305864	0.0407402	0.0475535	0.0399842	0.0418775	0.0326851	0.041605	0.0511358	0.0324515	0.0583659	0.0374726
cg01738944	SLC35E2	0.03595	0.0366894	0.0111061	0.0303507	0.0393145	0.0207504	0.0303525	0.00986949	0.0414225	0.037659	0.00883144	0.0478613	0.0224312
cg01739167	CHRNE	0.44713	0.330426	0.467139	0.418412	0.32383	0.365154	0.511378	0.46291	0.375233	0.394986	0.417159	0.402905	0.463581
cg01739965	VPS54	0.0467475	0.0706781	0.0268611	0.0407597	0.0460641	0.0420985	0.05569	0.0279642	0.047395	0.0726434	0.0309836	0.0668398	0.0414267
cg01743008	MAGEA2	0.80015	0.77135	0.825962			0.840492	0.79005	0.813902	0.707398	0.698668	0.710143		0.725937
cg01743370	GCA	0.0701125	0.0539363	0.0121426	0.0380984	0.0456985	0.0161911	0.0342825	0.00899182	0.074335	0.0739395	0.0203727	0.0605869	0.0829575
cg01745448	SCAMP3	0.065235	0.060162	0.0330884	0.0352044	0.041842	0.0504035	0.0631	0.0329748	0.0480425	0.0514036	0.0344492	0.0527989	0.0449322
cg01745510	CDKN1B	0.053885	0.0601897	0.0446708	0.0433156	0.05015	0.0493928	0.0638125	0.0455969	0.0526325	0.0601076	0.0470886	0.0608355	0.0493014
cg01745657	PLCXD2	0.209182	0.232079	0.248012	0.214532	0.245834	0.124291	0.252343	0.170646	0.235577	0.239933	0.166576	0.221609	0.110513
cg01746088	SFRS7	0.0461775	0.0456829	0.0262693	0.0333208	0.0384827	0.0387851	0.042615	0.0343161	0.040975	0.0419918	0.0363974	0.0472318	0.0329675
cg01747191	C6ORF182	0.710687	0.806542	0.721211	0.854146	0.863977	0.846515	0.692515	0.738394	0.664467	0.752526	0.736928	0.78646	0.855982
cg01747665	IGFALS	0.799777	0.749913	0.710935	0.763259	0.757067	0.813981	0.797692	0.735904	0.831045	0.715803	0.747659	0.785891	0.814198
cg01753375	DCTN1	0.482878	0.465643	0.239015	0.284386	0.53233	0.466633	0.378588	0.308109	0.506045	0.494364	0.421723	0.469795	0.533408
cg01753595	COL5A1	0.0543075	0.0767397	0.0261513	0.0409966	0.0444615	0.0369816	0.0567425	0.022302	0.062005	0.0593133	0.0292286	0.0720548	0.0484614
cg01753906		0.669375	0.608979	0.606241	0.724449	0.724625	0.655258	0.632167	0.590646	0.561543	0.537939	0.537428	0.577652	0.543766
cg01755369	ILF3	0.033085	0.0415657	0.0264203	0.0256521	0.0338505	0.0376874	0.0374175	0.033799	0.0371525	0.041962	0.0463722	0.0503136	0.0351794
cg01756060	CDK6	0.0257125	0.038491	0.0145848	0.0253257	0.0298911	0.021868	0.0265475	0.0164869	0.02285	0.038444	0.0161373	0.0345535	0.016951
cg01757745	C10ORF93	0.611783	0.526966	0.420258	0.476205	0.589103	0.516515	0.604178	0.45498	0.641655	0.495883	0.49091	0.540341	0.543014
cg01758870	MGC72075	0.577207	0.512558	0.561723	0.559062	0.559325	0.53494	0.526548	0.558759	0.596225	0.502142	0.569903	0.493615	0.595593
cg01761409	RAB38	0.029445	0.0350227	0.013582	0.0288942	0.0351346	0.015196	0.026415	0.0085766	0.0288575	0.0433537	0.0111751	0.0398149	0.0151363
cg01762581	DKK4	0.500475	0.475287	0.255247	0.263306	0.394452	0.417822	0.425443	0.303346	0.568205	0.39891	0.360464	0.406679	0.486763
cg01765461	TNFRSF11A	0.0445475	0.0482685	0.0321022	0.0351399	0.0335451	0.0325726	0.044355	0.0252869	0.0409025	0.0449111	0.0301375	0.0491563	0.0375095
cg01765473	ATAD1	0.0137475	0.0236919	0.0121175	0.0149557	0.0229143	0.00917025	0.0132725	0.0125478	0.0139725	0.0241516	0.0104425	0.0219975	0.00873536
cg01765641	TBC1D5	0.82056	0.731461	0.885356	0.854359	0.756475	0.795706	0.82179	0.772237	0.477633	0.641073	0.580947	0.568841	0.609608
cg01767116	FBXL22	0.512102	0.503394	0.593536	0.544418	0.712754	0.695269	0.453148	0.667302	0.685993	0.575647	0.583964	0.559104	0.649219
cg01769037	JARID2	0.15877	0.199533	0.0892972	0.214888	0.126315	0.0496242	0.197935	0.0442389	0.174987	0.200013	0.040651	0.257882	0.048527
cg01770232	IL6	0.15979	0.147899	0.187099	0.188292	0.132448	0.223515	0.259437	0.211944	0.205607	0.131158	0.123906	0.142901	0.171977
cg01770400	SERPINC1	0.859452	0.878292	0.876867	0.877673	0.900213	0.883987	0.876862	0.846696	0.772795	0.740493	0.77517	0.742481	0.81481
cg01772980	SCGB1D1	0.622032	0.642996	0.341658	0.4419	0.762617	0.679641	0.62364	0.333953	0.368003	0.42496	0.378422	0.426951	0.481661
cg01773061	LSM10	0.03775	0.0429178	0.021664	0.0299373	0.0375579	0.0168205	0.047625	0.0236784	0.0472975	0.0454269	0.0211754	0.0559362	0.0158523
cg01773854	IGFBP6	0.0643925	0.0904737	0.0686941	0.0581995	0.0705372	0.053607	0.0727125	0.0719763	0.068785	0.0855804	0.0679655	0.0779681	0.0517665
cg01774645	ARHGAP30	0.541658	0.504573	0.780962	0.746668	0.691648	0.65469	0.589765	0.741235	0.57796	0.638582	0.624041	0.639863	0.62996
cg01775265	RP11-49G10.8	0.377305	0.419828	0.253887	0.329059	0.518085	0.420859	0.352408	0.236755	0.33822	0.314473	0.15971	0.305731	0.268646
cg01775414	PHF21B	0.0606525	0.104761	0.0298272	0.0603928	0.0499181	0.0499062	0.0577875	0.0618824	0.107278	0.126198	0.0862648	0.103641	0.173162
cg01776246	COIL	0.0587225	0.0663213	0.0455378	0.0727664	0.0980536	0.0339787	0.06157	0.058743	0.078665	0.0713754	0.0399619	0.0948749	0.0302295
cg01776396	FANCB	0.505727	0.554327	0.407649			0.534613	0.472763	0.43463	0.482213	0.535409	0.435901		0.510756
cg01777397	RSNL2	0.101267	0.114472	0.0391576	0.0698781	0.0822872	0.0736406	0.103728	0.0365967	0.0880525	0.116468	0.0512568	0.104903	0.0830635
cg01780107	DCC1	0.04386	0.0519001	0.0290117	0.0378285	0.0495989	0.0320158	0.04223	0.0301289	0.04278	0.0500594	0.0288267	0.056093	0.0317281
cg01780482	EPAS1	0.035315	0.0446489	0.00860617	0.0349853	0.0439234	0.0174621	0.03976	0.00918081	0.03613	0.0423282	0.00821692	0.0548141	0.0155223
cg01781266	PARVA	0.216275	0.214539	0.0723226	0.100099	0.117278	0.145244	0.191185	0.0859557	0.218497	0.158001	0.126308	0.155212	0.161265
cg01782320	YME1L1	0.040255	0.0536648	0.0232766	0.03444	0.0600212	0.0234023	0.0483275	0.0257321	0.044345	0.0624875	0.0224951	0.0576098	0.0214993
cg01782486	ZBTB7B	0.743665	0.633436	0.807329	0.819745	0.819699	0.758393	0.757537	0.803484	0.790282	0.756677	0.796504	0.78454	0.774458
cg01782487	ERMAP	0.02986	0.0491222	0.0571616	0.0419235	0.0615902	0.0206045	0.0337175	0.0519755	0.0433425	0.0516952	0.0458326	0.0566668	0.0193918
cg01783386	RFT1	0.06903	0.0777785	0.0479688	0.0565374	0.0894425	0.0577024	0.0743825	0.047602	0.0643975	0.0769986	0.0500198	0.0856252	0.0554098
cg01784199	DNAJB4	0.1101	0.120888	0.0831707	0.105741	0.0687449	0.04066	0.121368	0.0837931	0.166765	0.165123	0.077464	0.121907	0.0384566
cg01785060	ZDHHC21	0.029745	0.0494536	0.0559386	0.035447	0.0394123	0.0257583	0.0327875	0.0474543	0.029545	0.0517869	0.0450219	0.0482966	0.0404761
cg01785339	CNIH4	0.05763	0.0694482	0.0421037	0.0677085	0.06109	0.028718	0.08558	0.0359849	0.06876	0.0711459	0.0263536	0.0966673	0.0281829
cg01785568	MSX1	0.494792	0.421799	0.248024	0.325626	0.368969	0.334026	0.431275	0.321418	0.578755	0.560219	0.49257	0.487324	0.566781
cg01787047	RAD9A	0.013875	0.0262201	0.0173959	0.0180524	0.0293798	0.0114697	0.0165625	0.020201	0.0181275	0.0248551	0.0131727	0.0313671	0.00996922
cg01788438	HNRPR	0.03946	0.0457777	0.032673	0.0261647	0.0299328	0.0349375	0.0365675	0.0313353	0.0388575	0.0458645	0.0271339	0.045718	0.0311097
cg01789267	SLC28A2	0.688372	0.734441	0.666324	0.716414	0.832571	0.756624	0.68156	0.730179	0.577695	0.670369	0.647025	0.634124	0.652466
cg01791232	KREMEN1	0.182368	0.233536	0.125424	0.150366	0.149171	0.132354	0.213432	0.103459	0.192755	0.185344	0.138622	0.214059	0.133571
cg01794265	FAM105A	0.050225	0.0482458	0.023939	0.0395906	0.0435994	0.0239685	0.0533625	0.0197252	0.04448	0.0503842	0.0165638	0.0685934	0.0568937
cg01794711	CNDP2	0.02176	0.0364951	0.0198169	0.0240505	0.0410851	0.0165069	0.02075	0.0223728	0.027955	0.03869	0.019549	0.0367023	0.0158563
cg01795122	EMP3	0.07956	0.0797079	0.0215973	0.0691086	0.0187186	0.0305399	0.096755	0.0244238	0.04775	0.0501635	0.0393059	0.060452	0.0554225
cg01795161	MCFP	0.346135	0.387365	0.177725	0.302118	0.539152	0.401235	0.375922	0.152727	0.362185	0.382934	0.177214	0.349859	0.248904
cg01795697	DDX5	0.045265	0.0502238	0.0222523	0.0471735	0.0509069	0.0302561	0.04634	0.0241961	0.041065	0.0503604	0.02399	0.0635418	0.0299695
cg01796223	CPA4	0.491732	0.511973	0.316257	0.350546		0.60976	0.485587	0.376552	0.403338	0.432476	0.419634	0.397757	0.378712
cg01796228	LIFR	0.71853	0.693577	0.737543	0.788388	0.844983	0.78714	0.675848	0.714753	0.44395	0.584042	0.498846	0.543274	0.55011
cg01797043	RPL3L	0.657365	0.574151	0.387333	0.459261	0.554959	0.552241	0.605058	0.425604	0.675262	0.571293	0.569859	0.604866	0.639589
cg01797527	BMP2	0.031615	0.115677	0.0322243	0.0375643	0.0371317	0.0239776	0.03132	0.0379181	0.0868325	0.0795538	0.0437972	0.052106	0.0385171
cg01798443	RPSA	0.106313	0.102935	0.0348214	0.0897288	0.0823153	0.0311887	0.116165	0.0226493	0.10441	0.126298	0.0173165	0.128672	0.0316078
cg01798589	STAC	0.113022	0.146386	0.125716	0.198787	0.143531	0.0612554	0.118743	0.170378	0.143357	0.160425	0.069792	0.115714	0.0958846
cg01800843	ATM	0.05666	0.0684536	0.0933335	0.075429	0.0777302	0.0252653	0.090835	0.0791444	0.06975	0.0847844	0.0630905	0.0781645	0.0237531
cg01801174	UFC1	0.06084	0.0635442	0.0192005	0.0421777	0.0488826	0.0238724	0.071665	0.0142601	0.0659325	0.0710714	0.0149137	0.0659295	0.0212606
cg01802635	TXNDC5	0.0708175	0.0904437	0.0310946	0.053738	0.0802562	0.0424894	0.071615	0.034445	0.0678475	0.0971726	0.0312211	0.0818864	0.0419204
cg01802653	HERC3	0.0593975	0.0955012	0.0344374	0.0610686	0.0732767	0.0264656	0.0636	0.0207729	0.0744275	0.10146	0.0276895	0.0890049	0.0270384
cg01803059	SMAD1	0.265003	0.241831	0.126955	0.165208	0.172612	0.0979515	0.289048	0.0814794	0.320705	0.260098	0.0981465	0.21424	0.110893
cg01803238	BCL2	0.0921225	0.0771438	0.114654	0.0761731	0.0546561	0.0320854	0.126003	0.0779616	0.12493	0.097318	0.0872852	0.110285	0.0416276
cg01803810	TSEN54	0.0292575	0.0360736	0.015171	0.0266241	0.0255695	0.0200819	0.030965	0.0119266	0.028815	0.0345721	0.0137482	0.0471079	0.0197599
cg01804429	YTHDC1	0.332265	0.36445	0.23463	0.258796	0.467401	0.377692	0.308412	0.226039	0.27185	0.285202	0.219914	0.278502	0.279999
cg01804844	SDCCAG33	0.689115	0.826571	0.718128	0.765007	0.784207	0.818757	0.653297	0.742109	0.661838	0.804261	0.716471	0.680842	0.819563
cg01805282	EYA4	0.266478	0.193299	0.109437	0.110462	0.0625446	0.122602	0.155968	0.25677	0.411655	0.32297	0.398342	0.252599	0.366992
cg01805540	CACNB2	0.148955	0.18415	0.0383905	0.0801973	0.0264244	0.0361274	0.043865	0.0921268	0.46649	0.320883	0.162644	0.204945	0.217503
cg01805784	PRR7	0.0246475	0.0300677	0.00853174	0.0252393	0.0287554	0.0148491	0.0279375	0.00808018	0.0261275	0.0308371	0.00857154	0.0440984	0.0146412
cg01806808	PTK2	0.0252675	0.0313946	0.0104849	0.0219503	0.0254069	0.0183488	0.0270625	0.0114121	0.0270125	0.0314124	0.00946231	0.0360001	0.0188065
cg01806928	SYT9	0.37691	0.320405	0.168264	0.235542	0.252727	0.288722	0.342372	0.308203	0.459523	0.474061	0.412864	0.40849	0.472402
cg01808090	NUBP1	0.05662	0.0668542	0.0249637	0.0469678	0.0565728	0.0296234	0.07577	0.0350591	0.06472	0.0689698	0.0212384	0.075944	0.0253262
cg01808130	SLC35B3	0.138143	0.135446	0.139991	0.119239	0.124537	0.0476457	0.16246	0.140855	0.155125	0.159966	0.126715	0.121225	0.0402836
cg01808508	PSMD6	0.50417	0.531721	0.356842	0.454492	0.587277	0.526754	0.495897	0.331523	0.383792	0.43728	0.376396	0.434222	0.42615
cg01808706	ITPKA	0.0209675	0.028339	0.00468685	0.0224092	0.0389775	0.0117636	0.0236625	0.00566783	0.022505	0.0292269	0.00531568	0.0372501	0.0186429
cg01809579	HNRPK	0.0228875	0.0337806	0.0149295	0.0259116	0.0312026	0.0253653	0.0308425	0.0200088	0.03071	0.0336565	0.0196824	0.0523031	0.020736
cg01813334	EIF3S9	0.063095	0.0667615	0.0532323	0.0547523	0.0679792	0.0564948	0.0644875	0.0705503	0.056715	0.0669879	0.0528454	0.0814085	0.0518443
cg01813965	C16ORF50	0.664367	0.549012	0.698717	0.776175	0.260663	0.407858	0.703135	0.725195	0.61012	0.543216	0.524206	0.53497	0.580656
cg01816336	MINPP1	0.02794	0.0375262	0.0136139	0.0226804	0.0294393	0.0209254	0.0284675	0.0148956	0.0299825	0.0369478	0.0160068	0.0389465	0.0190727
cg01817029	TRHDE	0.187375	0.162803	0.096953	0.0981459	0.0768262	0.108208	0.09718	0.20306	0.228788	0.184358	0.316059	0.213605	0.208007
cg01817393	GNAS	0.334552	0.388274	0.425597	0.359135		0.358419	0.328388	0.414192	0.295245	0.346264	0.387235	0.302763	0.299889
cg01818492	ENPP1	0.0456675	0.0639374	0.0368042	0.0438822	0.0764672	0.0620015	0.045655	0.0539807	0.16488	0.0809664	0.0725201	0.0750178	0.125857
cg01819572	IL17RD	0.0450125	0.0424226	0.0258221	0.0350651	0.0459849	0.0189353	0.04825	0.0220085	0.042265	0.0470364	0.0147084	0.0573034	0.0162062
cg01819863	EPC1	0.01883	0.026863	0.00684739	0.0242323	0.0267517	0.00831296	0.02072	0.00523799	0.0193175	0.0271558	0.00425701	0.0397676	0.00796078
cg01820374	LAG3	0.52555	0.503374	0.493106	0.60604	0.438307	0.431905	0.571065	0.489159	0.487767	0.468982	0.43934	0.447308	0.479273
cg01820777	MICAL-L2	0.03657	0.061995	0.0325074	0.0317483	0.0401446	0.0299634	0.0362875	0.0481116	0.0368825	0.0520135	0.0302105	0.0453462	0.0333197
cg01824804	LOX	0.101303	0.193384	0.0575809	0.117532	0.0723609	0.0871277	0.0887625	0.0616901	0.168255	0.130729	0.0962673	0.117712	0.133856
cg01827098	GIMAP7	0.935023	0.879792	0.917937	0.919993	0.930763	0.935197	0.93275	0.917605	0.881722	0.793899	0.847768	0.808086	0.824444
cg01830294	WNT2	0.379305	0.342966	0.118681	0.140442	0.0655284	0.149634	0.24178	0.176885	0.474123	0.43312	0.328276	0.367458	0.506556
cg01833398	TARBP2	0.02678	0.0286921	0.0158071	0.0193206	0.021844	0.0212363	0.028735	0.0178243	0.0280675	0.0289264	0.0143927	0.0372474	0.0163956
cg01835489	KRT8	0.647072	0.666358	0.292102	0.363536	0.647243	0.670213	0.5982	0.282072	0.500522	0.497345	0.46176	0.496618	0.560059
cg01836044	PCDH20	0.134765	0.115109	0.0369273	0.0652215	0.0459125	0.0353387	0.0713125	0.0663278	0.231772	0.163614	0.128822	0.136555	0.176537
cg01837574	TRAPPC1	0.385105	0.431816	0.200672	0.224577	0.282306	0.391997	0.374	0.212739	0.315997	0.350326	0.307039	0.348725	0.442177
cg01837689	P15RS	0.0273825	0.0369905	0.0210724	0.0317022	0.071083	0.0229599	0.030685	0.0251972	0.0349725	0.0420731	0.0234705	0.0494991	0.0271815
cg01837719	FUT9	0.14096	0.129922	0.0992085	0.108541	0.0840187	0.07378	0.0915725	0.199109	0.250435	0.297077	0.244696	0.244482	0.245697
cg01838317	GCH1	0.05672	0.0662962	0.0245375	0.056247	0.0617372	0.0314721	0.065075	0.0200357	0.052475	0.0655316	0.0190369	0.0798634	0.0297047
cg01839464	DCC	0.217405	0.220772	0.115896	0.175275	0.0743675	0.0962223	0.159917	0.270386	0.484372	0.49256	0.412105	0.38752	0.436241
cg01840268	BTN3A1	0.176152	0.133071	0.267406	0.158195	0.135687	0.0771189	0.223015	0.245649	0.146475	0.148718	0.246776	0.183297	0.073243
cg01843018	C5	0.65104	0.742514	0.63053	0.690764	0.7607	0.75184	0.619078	0.651686	0.580245	0.684795	0.633954	0.634366	0.716957
cg01846065	STAM2	0.032525	0.0502088	0.0183728	0.0377399	0.0414512	0.0245914	0.03763	0.0130268	0.035315	0.0510445	0.014598	0.0561563	0.0216612
cg01848594	C16ORF61	0.157612	0.176653	0.13974	0.14144	0.157659	0.0724096	0.226577	0.109162	0.23123	0.193671	0.121711	0.181508	0.0739695
cg01849789	ZC3H7B	0.05622	0.090987	0.0494097	0.0689751	0.0913549	0.0387369	0.0666525	0.0339748	0.0663775	0.0864893	0.0334497	0.0923279	0.0403185
cg01851208	C10ORF58	0.074815	0.0705102	0.0338899	0.0638464	0.0463725	0.0410676	0.08008	0.0368921	0.062015	0.0658159	0.0402226	0.0793857	0.0534308
cg01851385	CLCN4	0.405867	0.306331	0.394377			0.207448	0.416205	0.389383	0.497485	0.285898	0.269247		0.234906
cg01851399	PKP2	0.134823	0.142896	0.0429122	0.065812	0.057324	0.0666589	0.131275	0.050975	0.12078	0.10657	0.0692079	0.0924276	0.098225
cg01852131	PPP1R10	0.042405	0.0452444	0.0307673	0.0205244	0.0249489	0.0412912	0.037835	0.0363403	0.0389225	0.0444714	0.034258	0.0377905	0.040277
cg01852328	LOC221955	0.08956	0.125068	0.038989	0.0587598	0.102034	0.0471972	0.103115	0.0306822	0.0927825	0.124854	0.0253228	0.108211	0.0455607
cg01853981	KRT6IRS	0.895792	0.885315	0.926425	0.939992	0.937841	0.910948	0.90758	0.925055	0.829435	0.861882	0.886649	0.850684	0.86366
cg01856970	IL15	0.035655	0.0448834	0.0180921	0.0295172	0.0312701	0.0241487	0.03478	0.0187784	0.0307525	0.0432587	0.0219499	0.044287	0.0237676
cg01856985	ZNF384	0.03052	0.0328194	0.011972	0.0271539	0.0263737	0.018098	0.0264525	0.0130408	0.0322425	0.032961	0.0132137	0.036134	0.018235
cg01857260	SCRL	0.26424	0.222988	0.138378	0.163344	0.124948	0.131266	0.252015	0.238323	0.309155	0.302209	0.20262	0.233366	0.233722
cg01858173	ROM1	0.0327025	0.0481447	0.0306889	0.0267102	0.0405641	0.029189	0.033855	0.0293845	0.0336425	0.0457844	0.0260347	0.0471616	0.0295576
cg01860753	RASSF5	0.132905	0.264939	0.201391	0.0849907	0.123707	0.26661	0.136462	0.196097	0.161337	0.262623	0.185022	0.115758	0.263666
cg01861509	SPOCK2	0.670985	0.710519	0.79192	0.796336	0.871285	0.804956	0.664467	0.808992	0.66262	0.684631	0.720684	0.679131	0.793245
cg01862366	TMEM20	0.040065	0.0432506	0.0236311	0.025596	0.0339119	0.0335017	0.036615	0.0348642	0.0366275	0.0568295	0.0349128	0.0596212	0.0365854
cg01866162	CTCF	0.0149125	0.0222928	0.017558	0.0155356	0.0265147	0.00805177	0.015145	0.0185883	0.01462	0.0206405	0.017707	0.0287545	0.00814013
cg01866521	EHD1	0.0538375	0.0444902	0.0387973	0.0320704	0.0413839	0.0467348	0.051755	0.038524	0.0524125	0.0459762	0.0357804	0.0494774	0.0415753
cg01868128	LCE5A	0.613977	0.596562	0.711234	0.682748	0.798983	0.693363	0.60948	0.702012	0.593492	0.561287	0.633075	0.570661	0.620534
cg01868559	STRAP	0.020085	0.0380041	0.0120378	0.0380689	0.0356809	0.0118767	0.026535	0.00786772	0.023925	0.040755	0.00837122	0.0409957	0.012053
cg01868782	HEY2	0.070135	0.085909	0.0322718	0.0553156	0.0726919	0.0538717	0.063155	0.0589391	0.110215	0.0936709	0.0785938	0.103215	0.155031
cg01869233	C20ORF75	0.323605	0.416631	0.150755	0.175647	0.59273	0.44865	0.318555	0.177033	0.248762	0.292609	0.216697	0.231236	0.247033
cg01870826	LOC389458	0.314117	0.292282	0.286143	0.249389	0.124908	0.22737	0.222265	0.471738	0.412835	0.390758	0.395395	0.279264	0.506165
cg01871963	LCN2	0.836207	0.775059	0.85008	0.841711	0.883343	0.867208	0.855105	0.848541	0.776985	0.792779	0.827729	0.776959	0.814565
cg01871995	FGL1	0.586817	0.598853	0.64638	0.663956	0.759377	0.733137	0.60266	0.636338	0.557305	0.576261	0.598286	0.565602	0.651804
cg01872771	CXORF20	0.941067	0.963078	0.900643			0.954804	0.92929	0.903898	0.940473	0.951576	0.912604		0.952728
cg01873645	C9ORF85	0.0383125	0.0424383	0.0268053	0.0338834	0.0429128	0.0307667	0.0390725	0.0244321	0.039935	0.0453771	0.0217964	0.0545669	0.0282849
cg01875775	CHEK2	0.0444525	0.0524364	0.0327142	0.0436978	0.0605547	0.0328737	0.0458875	0.0343011	0.0452475	0.0533973	0.0316765	0.0533056	0.036666
cg01876612	ZDHHC7	0.051355	0.0645524	0.0235901	0.0430279	0.0477628	0.026426	0.0535675	0.0188172	0.05833	0.0648084	0.0181713	0.0677563	0.0253973
cg01879488	CD44	0.055055	0.0481143	0.0324413	0.0528312	0.055023	0.0270946	0.07213	0.026197	0.0531975	0.0474293	0.0208475	0.0667723	0.0243707
cg01880404	XRCC1	0.0237075	0.0374575	0.0514072	0.0240558	0.0444203	0.0182556	0.0235425	0.0540025	0.021315	0.036163	0.0524211	0.0313364	0.0162559
cg01880569	CDH13	0.322928	0.4468	0.252604	0.325475	0.437966	0.345745	0.299415	0.221335	0.323933	0.389482	0.244303	0.347153	0.28726
cg01881255	SERTAD3	0.0260725	0.0258703	0.00754388	0.021759	0.0194885	0.0105886	0.0310125	0.00686404	0.0248225	0.0260174	0.00577422	0.0411092	0.00996165
cg01882150	LRP16	0.0713	0.0608793	0.0513932	0.051724	0.0492693	0.0582187	0.0722525	0.046569	0.049705	0.0569975	0.0463922	0.0572915	0.0497062
cg01882179	SOCS2	0.03109	0.0379163	0.0225154	0.0241477	0.0362	0.0251567	0.0288525	0.0218985	0.0353575	0.0415122	0.0222997	0.0373664	0.0215246
cg01883521	HIPK1	0.03361	0.0414256	0.0213638	0.0347165	0.0377264	0.0303824	0.032835	0.0300433	0.03775	0.0403845	0.0266305	0.0505584	0.0248263
cg01883966	STK19	0.913133	0.879073	0.834086	0.868566	0.918745	0.904797	0.891328	0.801456	0.860735	0.754102	0.75019	0.749269	0.893138
cg01885202	CDKL5	0.12418	0.253739	0.175706			0.0177821	0.213832	0.209298	0.23266	0.140895	0.213508		0.0183497
cg01885635	ZNF621	0.16643	0.14898	0.0804199	0.115745	0.188832	0.161972	0.165632	0.0867196	0.12492	0.145008	0.109066	0.1628	0.15437
cg01887353	ZNF41	0.14135	0.275244	0.21843			0.0181281	0.25413	0.235691	0.21233	0.139293	0.206665		0.0195071
cg01888166	PUM2	0.7655	0.799748	0.763575	0.735842	0.861807	0.84649	0.723928	0.801048	0.648923	0.72507	0.777249	0.664874	0.841603
cg01888411	ABTB2	0.115508	0.104057	0.0914429	0.0858996	0.129663	0.0665155	0.11963	0.152202	0.253177	0.172166	0.0945802	0.164046	0.237817
cg01888566	MEST	0.346445	0.277962	0.160522	0.196267		0.146641	0.412157	0.101311	0.203935	0.20571	0.132988	0.138366	0.247973
cg01888601	AGBL2	0.34425	0.441682	0.172377	0.251042	0.304351	0.331524	0.376895	0.166193	0.261717	0.304852	0.234094	0.273619	0.267501
cg01889448	HLA-DQB1	0.683593	0.620642	0.698499	0.558116	0.6551	0.776544	0.682025	0.710719	0.5513	0.559024	0.614495	0.528515	0.697944
cg01892528	TTLL1	0.0364625	0.0439398	0.0227222	0.0320314	0.0407348	0.0255725	0.038205	0.0245848	0.04004	0.0412994	0.0252596	0.0498778	0.0229652
cg01892689	PGCP	0.436547	0.454942	0.201541	0.251797	0.464616	0.381425	0.346267	0.241662	0.48321	0.347493	0.313966	0.311374	0.351691
cg01892727	CRBN	0.153693	0.190111	0.103736	0.244348	0.235535	0.141353	0.210943	0.0773318	0.18332	0.190524	0.0834367	0.243367	0.10758
cg01894895	ANXA1	0.747995	0.740809	0.61445	0.640176	0.803131	0.803806	0.73551	0.598034	0.540558	0.647369	0.603545	0.64232	0.727193
cg01895214	LOC654342	0.59061	0.572798	0.58737	0.615719	0.565701	0.593638	0.62404	0.566617	0.516787	0.540326	0.551243	0.482094	0.541314
cg01897036	SCTR	0.83697	0.859758	0.748002	0.86081	0.924719	0.882607	0.801952	0.739711	0.7776	0.721846	0.694528	0.670898	0.70674
cg01899253	FLT1	0.391215	0.37235	0.19042	0.258915	0.204168	0.226477	0.309885	0.273678	0.409688	0.369066	0.332809	0.337037	0.39808
cg01900048	SFT2D3	0.0493575	0.0663743	0.0325466	0.0508383	0.0633551	0.0258064	0.062975	0.030665	0.052695	0.0698785	0.0232704	0.0677486	0.0252543
cg01900364	CNN1	0.767912	0.778159	0.751272	0.810696	0.901358	0.839343	0.729075	0.773	0.715323	0.699857	0.690011	0.662916	0.757893
cg01902747	CCDC7	0.0981625	0.128612	0.0657534	0.0977524	0.0867006	0.041476	0.12053	0.0425959	0.129068	0.164575	0.041528	0.130579	0.0399838
cg01906055	BRRN1	0.496702	0.511259	0.41535	0.447256	0.637037	0.56481	0.524822	0.391236	0.355642	0.419391	0.31592	0.436308	0.383589
cg01906717	IFNA13	0.553308	0.673512	0.596451	0.585883	0.786733	0.707929	0.579727	0.611559	0.449545	0.574985	0.519247	0.480145	0.543097
cg01907837	RNF8	0.60855	0.58692	0.589125	0.617552	0.651611	0.638157	0.602023	0.587006	0.664165	0.505301	0.437999	0.498143	0.535743
cg01909245	LSP1	0.771177	0.607865	0.83795	0.81598	0.916897	0.85573	0.779483	0.809953	0.753945	0.670359	0.599904	0.670526	0.746671
cg01909378	ZNF645	0.480422	0.52978	0.546934			0.526662	0.48142	0.48954	0.41013	0.465875	0.455611		0.415818
cg01909487	JUN	0.0367875	0.0386002	0.0258322	0.0244743	0.0250084	0.0305958	0.0409075	0.0295701	0.03531	0.0368223	0.0253815	0.0393196	0.0295076
cg01909833	BRD2	0.0751275	0.0851441	0.027589	0.0777385	0.0845626	0.0298473	0.07865	0.0205509	0.0749075	0.0905189	0.0225159	0.0964098	0.0278524
cg01909921	GFI1B	0.114022	0.0828689	0.0741577	0.0915136	0.0573132	0.0504788	0.13499	0.045551	0.1204	0.0995227	0.0509304	0.116666	0.0477545
cg01910452	BCAP31	0.132655	0.291056	0.200395			0.0252549	0.243932	0.260972	0.212635	0.143527	0.220662		0.0216682
cg01910481	PLUNC	0.7175	0.838896	0.706343	0.785795	0.816932	0.855992	0.714215	0.754424	0.522018	0.617331	0.597689	0.594915	0.637674
cg01911082	CSMD3	0.0683225	0.0702513	0.0485538	0.0417715	0.0472934	0.0235759	0.041355	0.0632161	0.100485	0.141599	0.0766976	0.0852548	0.0594367
cg01913908	ZPLD1	0.75698	0.791321	0.797002	0.792138	0.837431	0.791345	0.736505	0.776195	0.669142	0.729966	0.739205	0.669684	0.725745
cg01914242	ATP2A3	0.04075	0.0451421	0.0227796	0.036738	0.038238	0.021368	0.0467525	0.0192853	0.042975	0.0510126	0.016642	0.0645599	0.0336042
cg01917648	SPIC	0.604498	0.689535	0.470975	0.533009	0.786079	0.713015	0.55849	0.485745	0.49706	0.578154	0.489475	0.498179	0.576113
cg01918706	UBE2T	0.0652675	0.0399614	0.0438542	0.0213953	0.0322176	0.0161814	0.0841425	0.0320607	0.062645	0.0418527	0.0349344	0.0487477	0.0130544
cg01918888	RLF	0.0547575	0.0707225	0.0336985	0.0502763	0.0848393	0.0318773	0.0638	0.0241728	0.0628375	0.075829	0.0250601	0.0741385	0.0292925
cg01919208	LAMB2	0.375135	0.43022	0.170522	0.216791	0.355427	0.346211	0.335842	0.239216	0.350907	0.354059	0.324625	0.299688	0.386098
cg01919488	ZNF638	0.0649625	0.0728369	0.0580026	0.0707992	0.076207	0.0701257	0.07661	0.0644658	0.04584	0.0739142	0.0467606	0.0754518	0.0718199
cg01920232	RFX4	0.201338	0.111331	0.0553879	0.0779233	0.0727879	0.0743912	0.09318	0.139444	0.261767	0.173803	0.168847	0.172046	0.211269
cg01920829	CDK5R2	0.349785	0.304505	0.195564	0.167587	0.293364	0.247104	0.233253	0.28825	0.41607	0.379728	0.435392	0.303346	0.421783
cg01924619	B4GALT5	0.02577	0.0295661	0.00743544	0.0202889	0.0280716	0.0124354	0.031275	0.0071303	0.026755	0.0289563	0.00682028	0.0394798	0.0108258
cg01924993	H2AFX	0.0284975	0.0350928	0.0246727	0.0234908	0.030492	0.0133401	0.0421325	0.0271937	0.0352	0.0372358	0.0252424	0.0434374	0.0118717
cg01926595	PFN1	0.060575	0.14139	0.0704679	0.0414845	0.109316	0.106678	0.0642275	0.0913448	0.0853525	0.1867	0.104579	0.0748301	0.172162
cg01928902	ZFP36L1	0.0346925	0.0432629	0.0219743	0.0347941	0.0305589	0.027372	0.0410125	0.0205666	0.036195	0.0436518	0.0179645	0.0470149	0.0247667
cg01929065	CD63	0.02794	0.0287128	0.0148424	0.0199562	0.021469	0.0177591	0.0279425	0.0194578	0.02802	0.032031	0.0203915	0.0334197	0.0166659
cg01929105	NMNAT1	0.05859	0.0669939	0.0499723	0.0430912	0.0603537	0.0601466	0.0558425	0.0515752	0.0574325	0.066768	0.0549641	0.0660332	0.0565331
cg01930621	ZNF649	0.065725	0.0907954	0.0349666	0.0703684	0.0764621	0.0358072	0.09382	0.0286515	0.095415	0.114469	0.029217	0.113592	0.0615795
cg01931893	TK2	0.134755	0.108288	0.15923	0.0986633	0.11165	0.0516441	0.191573	0.148436	0.158612	0.110326	0.166488	0.15075	0.041267
cg01932215	MGC4268	0.021255	0.0235498	0.00966872	0.0175158	0.0142022	0.0140554	0.0223075	0.00908393	0.021125	0.0265137	0.0124725	0.0281051	0.0145487
cg01932459	CD164	0.0137675	0.0219566	0.0191004	0.0139301	0.0155178	0.0105628	0.0154625	0.00587364	0.01321	0.020179	0.00747757	0.0242646	0.00808626
cg01934790	FBXL16	0.122523	0.0832919	0.0509479	0.0489388	0.0674805	0.0865606	0.10154	0.0624658	0.165263	0.112003	0.101948	0.122688	0.1802
cg01934797	GLIS2	0.785253	0.780519	0.823144	0.79886	0.82799	0.882169	0.77428	0.861078	0.747465	0.763686	0.861542	0.720005	0.885587
cg01936124	ETF1	0.0297525	0.0422271	0.0163712	0.021646	0.0350999	0.0305998	0.0308525	0.0176489	0.030555	0.0428685	0.0183682	0.0378627	0.0359093
cg01936270	CYP1B1	0.0447275	0.0475389	0.0385104	0.0418819	0.0539114	0.0470501	0.0466675	0.0401333	0.0425725	0.0589303	0.0448186	0.075299	0.0454691
cg01936555	SLC17A2	0.767785	0.696616	0.804177	0.75584	0.71275	0.865206	0.784103	0.826916	0.71625	0.643504	0.790852	0.748969	0.826794
cg01938354	KIAA0423	0.0272925	0.0411327	0.0140792	0.0285409	0.0399838	0.0156767	0.03286	0.0127795	0.02656	0.0447835	0.0125076	0.0468343	0.0139463
cg01939428	UBE3C	0.137137	0.173736	0.0846146	0.0872269	0.186228	0.132424	0.1395	0.0839046	0.105895	0.122067	0.11216	0.156812	0.108843
cg01939443	RGSL1	0.60318	0.705947	0.509608	0.613469	0.72475	0.729613	0.613583	0.559379	0.459085	0.521039	0.487446	0.515809	0.543099
cg01939479	KIAA1018	0.035425	0.0647752	0.0457488	0.0267132	0.052371	0.0386301	0.033485	0.0491698	0.0181825	0.051471	0.054218	0.0313846	0.0256418
cg01939597	ETV6	0.032995	0.034585	0.0216443	0.0291642	0.0397754	0.0246162	0.04039	0.0214465	0.0330175	0.0342657	0.0185633	0.0481838	0.022866
cg01939681	GABRB2	0.159612	0.0676298	0.0476049	0.0507789	0.0374455	0.0483656	0.0703375	0.130961	0.268993	0.15438	0.136027	0.147873	0.231184
cg01940867	TMEM8	0.0324675	0.0365841	0.0145231	0.0326932	0.0475372	0.015802	0.0334375	0.0165336	0.04196	0.0353716	0.0136512	0.0602771	0.0177579
cg01940974	MTAP	0.0367275	0.0487139	0.0181698	0.031048	0.0317264	0.0252317	0.0391775	0.0169636	0.0372325	0.0442884	0.021329	0.0436059	0.0271672
cg01941619	MEP1B	0.526215	0.61643	0.667517	0.655737	0.712024	0.678296	0.529803	0.619907	0.358608	0.4795	0.475454	0.455106	0.427011
cg01942127	CACNA1D	0.118273	0.100785	0.0255259	0.0338192	0.0391562	0.0507912	0.0783375	0.061854	0.115745	0.109273	0.0658595	0.09701	0.158604
cg01943185	NMU	0.0831375	0.0715811	0.0452819	0.0494193	0.058727	0.0618505	0.06818	0.0484962	0.111415	0.0713384	0.0525852	0.0741367	0.0782925
cg01944444	TUBB	0.0432825	0.0518887	0.0232218	0.0577723	0.0526969	0.027063	0.0469675	0.022472	0.0421825	0.0491754	0.0215456	0.0720689	0.0269984
cg01945391	RPL37	0.0270175	0.0335724	0.0210824	0.0229396	0.0340553	0.0288417	0.0310475	0.0232208	0.02694	0.0325471	0.0352204	0.036038	0.0276459
cg01946401	RUNX2	0.62936	0.58034	0.695351	0.658179	0.376761	0.451552	0.645998	0.758706	0.645255	0.522884	0.593626	0.505007	0.494728
cg01946574	PTPRM	0.21008	0.160527	0.062991	0.0894013	0.0627079	0.079524	0.0968275	0.151421	0.378765	0.282346	0.297916	0.193057	0.410619
cg01947224	ZNF416	0.033615	0.0459504	0.0238162	0.0250849	0.0424104	0.0216212	0.04324	0.0217504	0.0246425	0.041691	0.0220875	0.0318396	0.0188517
cg01951308	KIF3B	0.0469	0.0526926	0.021014	0.0471341	0.0448379	0.0256208	0.048655	0.0192435	0.0494875	0.05215	0.0187741	0.0748586	0.0220686
cg01952458	ATP6V1B2	0.0240475	0.0370053	0.0231201	0.0222926	0.03824	0.0146745	0.023695	0.0200189	0.0274075	0.0383522	0.01747	0.0337367	0.0180011
cg01954353	MGC7036	0.0346375	0.0525808	0.0308087	0.0328953	0.0387358	0.032139	0.0366375	0.0325057	0.0360525	0.0537496	0.0274141	0.0618545	0.0382981
cg01956781	KIAA1838	0.015115	0.0199907	0.0040853	0.0145575	0.0142787	0.00679004	0.017525	0.00514947	0.01533	0.0186799	0.00414448	0.0269664	0.00588662
cg01957330	SCAP2	0.03869	0.0448803	0.0116432	0.0414975	0.0544496	0.0144535	0.0402825	0.00796817	0.036225	0.0480878	0.00754286	0.0603386	0.0132379
cg01958189	DEFB125	0.49501	0.541098	0.552927	0.53079	0.685159	0.597346	0.496745	0.493809	0.3767	0.39932	0.376897	0.355044	0.340539
cg01958916	SEMA6C	0.0376475	0.0383608	0.0184577	0.0318337	0.0273166	0.0212072	0.0380675	0.0162694	0.0349875	0.0390635	0.0241466	0.0473571	0.0255845
cg01959004	HYOU1	0.04159	0.0482772	0.0177428	0.0488464	0.0689072	0.0154022	0.0467125	0.0152783	0.04458	0.047783	0.0138286	0.0819134	0.0142943
cg01959848	MED19	0.04502	0.0669663	0.0236203	0.0535543	0.0573427	0.0187966	0.05011	0.016111	0.0600125	0.0747534	0.0166584	0.067548	0.0174986
cg01961936	NXF3	0.849572	0.892536	0.889429			0.882341	0.81949	0.867612	0.73546	0.74332	0.750758		0.772339
cg01962086	TNK2	0.153578	0.176111	0.131126	0.0855679	0.183588	0.141833	0.137198	0.12722	0.1397	0.152237	0.161009	0.128352	0.150553
cg01962826	GRM4	0.831048	0.873955	0.913199	0.888485	0.933732	0.905553	0.899643	0.874911	0.5182	0.653807	0.771401	0.653856	0.732665
cg01962969	CBR1	0.03812	0.0555194	0.0552192	0.0238635	0.0471019	0.0192755	0.039625	0.0527995	0.02946	0.0538334	0.0544124	0.0410937	0.0181982
cg01963696	ELA2	0.483065	0.478575	0.172385	0.20512	0.219635	0.325391	0.5262	0.202896	0.292478	0.30812	0.301705	0.270105	0.293985
cg01965939	SH3TC2	0.208322	0.327306	0.10152	0.110459	0.115739	0.15645	0.202067	0.121584	0.15588	0.217728	0.181692	0.155934	0.182439
cg01966105	MGC21830	0.656515	0.680933	0.620314	0.621338	0.742526	0.706898	0.666048	0.615194	0.600515	0.599363	0.562054	0.559343	0.594875
cg01966465	RPIB9	0.030965	0.0356384	0.0378616	0.0281282	0.0288178	0.0175589	0.031415	0.130738	0.125252	0.146036	0.215618	0.0904963	0.154877
cg01968178	REEP1	0.0837775	0.075095	0.0299385	0.0426625	0.112517	0.0533323	0.076755	0.0321241	0.0625425	0.0674495	0.0353076	0.0630882	0.0554435
cg01968530	C18ORF45	0.111247	0.131314	0.033433	0.0816243	0.112943	0.0382563	0.127548	0.0167812	0.133063	0.144928	0.0207517	0.124114	0.0371071
cg01968793	CNNM1	0.257565	0.244531	0.130084	0.197195	0.176272	0.18744	0.20276	0.205881	0.339155	0.269666	0.307841	0.259538	0.365296
cg01969748	GPSM2	0.02811	0.0331907	0.0226969	0.0208554	0.0264104	0.0211769	0.0274175	0.0162823	0.02712	0.0320893	0.0246579	0.0375538	0.0172294
cg01970325	NELF	0.567238	0.491229	0.396548	0.517318	0.62392	0.560712	0.560575	0.36975	0.38853	0.423809	0.332628	0.386708	0.388546
cg01971122	CALCA	0.142838	0.131171	0.0923992	0.0942768	0.0858435	0.0981974	0.0950175	0.163945	0.31916	0.178921	0.171242	0.197248	0.177644
cg01975392	LANCL3	0.318157	0.36781	0.278415			0.0994496	0.342827	0.343506	0.491985	0.366217	0.439069		0.376722
cg01979004	MGC24381	0.0354375	0.0424473	0.0379452	0.0226767	0.0558088	0.0382888	0.0308225	0.0451814	0.037215	0.036834	0.0352283	0.0479455	0.0248446
[truncated: 25,580 more rows]
